# Supplementary material for: Mismatch Negativity (MMN) in Freely-Moving Rats with Several Experimental Controls
Source: PLoS One. 2014 Oct 21;9(10):e110892. doi: 10.1371/journal.pone.0110892 (PMC4205004; doi:10.1371/journal.pone.0110892)
Supplement: Data S1 — Mean amplitude data from Study 1. Data values are mean amplitudes (in µV) of the components N22, P37 and N80, measured in Study 1. ‘High’ or ‘Low’ in the variable name refers to whether the ERP response was to the high frequency or low frequency stimulus. ‘Dev’ or ‘Std’ refers to whether the ERP response was to a deviant or standard stimulus, respectively. (XLSX) [file pone.0110892.s002.xlsx]

## Sheet: Harms plos one 2014 Study 1 dat
Subject	N22.High.Dev	N22.High.Std	N22.Low.Dev	N22.Low.Std	P37.High.Dev	P37.High.Std	P37.Low.Dev	P37.Low.Std	N80.High.Dev	N80.High.Std	N80.Low.Dev	N80.Low.Std
TN5-17M	2.31	-1.57	-4.18	-0.29	12.61	6.29	5.42	4.18	-5.7	-3.75	-5.13	-2.27
TN5-18M	-4.43	-3.48	-5.97	-1.97	9.5	3.56	-1.53	2.49	-8.34	-2.37	-5.83	-3.8
TN5-19M	-1.97	-0.74	-0.67	-0.76	6.05	3.82	2.89	3.15	-2.5	-1.22	-1.01	-1
TN5-20M	-6.07	-2.53	1.62	-1.95	-3.69	4.31	7.88	2.25	-14.2	-6.54	-5.95	-6.43
TN5-21M	-3.14	-1.62	-1.36	-0.23	7.04	2.56	1.88	2.54	-1.02	-0.27	-1.62	-0.01
TN5-22M	-4.95	-1.38	-0.71	-1.99	7.92	3.79	3.51	2.76	-6.5	-2.32	-3.2	-3.37
TN6-25M	-3.78	-1.84	-4.49	-1.06	20.26	8.87	8.69	13.22	-10.28	-3.94	-5.78	-4.12
TN7-26M	-4.59	-1.53	-2.25	-1.94	-0.24	1.11	5.81	0.42	-7.7	-0.77	-5.41	-3.15
TN7-27M	-3.38	-2.15	-0.42	-1.08	8.02	3.7	10.87	6	-7.15	-0.6	0.82	-0.77
