# Supplementary material for: Mismatch Negativity (MMN) in Freely-Moving Rats with Several Experimental Controls
Source: PLoS One. 2014 Oct 21;9(10):e110892. doi: 10.1371/journal.pone.0110892 (PMC4205004; doi:10.1371/journal.pone.0110892)
Supplement: Data S2 — Mean amplitude data from Study 2. Data values are mean amplitudes (in µV) of the components P13, N18, P30, N55 and N85, measured in Study 2. ‘High’ or ‘Low’ in the variable name refers to whether the ERP response was to the high frequency or low frequency stimulus. ‘Con’, ‘Dev’ or ‘Std’ refers to whether the ERP response was to a control, deviant or standard stimulus, respectively. ‘GD’ is the gestational day of saline exposure. Recording sites are identified in the variables by the following abbreviations: AvReg – “Averaged region”, mean amplitude averaged over all regions; LAC, Left auditory cortex; LFC, Left frontal cortex; LML, midline (slightly to the left of); RAC, Right auditory cortex; RFC, Right frontal cortex. (XLSX) [file pone.0110892.s003.xlsx]

## Sheet: Harms 2014 plos one study 2 dat
Subject	GD	AvReg_N18_High_CON	AvReg_N18_High_DEV	AvReg_N18_High_STD	AvReg_N18_Low_CON	AvReg_N18_Low_DEV	AvReg_N18_Low_STD	AvReg_N55_High_CON	AvReg_N55_High_DEV	AvReg_N55_High_STD	AvReg_N55_Low_CON	AvReg_N55_Low_DEV	AvReg_N55_Low_STD	AvReg_N85_High_CON	AvReg_N85_High_DEV	AvReg_N85_High_STD	AvReg_N85_Low_CON	AvReg_N85_Low_DEV	AvReg_N85_Low_STD	AvReg_P13_High_CON	AvReg_P13_High_DEV	AvReg_P13_High_STD	AvReg_P13_Low_CON	AvReg_P13_Low_DEV	AvReg_P13_Low_STD	AvReg_P30_High_CON	AvReg_P30_High_DEV	AvReg_P30_High_STD	AvReg_P30_Low_CON	AvReg_P30_Low_DEV	AvReg_P30_Low_STD	LAC_N18_High_CON	LAC_N18_High_DEV	LAC_N18_High_STD	LAC_N18_Low_CON	LAC_N18_Low_DEV	LAC_N18_Low_STD	LAC_N55_High_CON	LAC_N55_High_DEV	LAC_N55_High_STD	LAC_N55_Low_CON	LAC_N55_Low_DEV	LAC_N55_Low_STD	LAC_N85_High_CON	LAC_N85_High_DEV	LAC_N85_High_STD	LAC_N85_Low_CON	LAC_N85_Low_DEV	LAC_N85_Low_STD
mia5.10m1	10	0.0480003	-1.74254	1.43612	-0.356032	-1.57175	0.0341606	-10.7679	-17.1021	-4.87503	-3.75547	-4.89859	-5.6879	-8.20054	-8.85495	-5.35815	-4.28275	-7.15028	-2.40526	-2.54988	-6.30981	-0.469384	-0.988815	-1.75416	0.0822403	10.7353	12.8874	7.18037	7.49811	4.31843	5.6902	-0.504066	-1.95034	0.395515	-0.955445	-3.62224	-1.26598	-13.4358	-17.968	-5.91959	-3.80176	-9.20068	-5.96101	-9.28873	-9.21364	-5.91648	-3.57086	-11.2464	-2.30253
mia5.10m2	10	-6.73557	-9.47403	-1.89398	-3.26608	-4.83885	-1.9122	-19.2531	-20.9087	-14.0569	-10.5603	-9.5302	-9.64461	-11.9083	-10.9307	-9.8441	-6.72838	-7.11126	-6.89035	-4.27523	-4.66326	-3.57082	-3.52949	-3.66552	-2.50406	6.90922	6.15002	7.55041	7.32871	7.76929	5.07384	-5.36424	-6.5931	-2.03399	-2.22693	-2.82721	-1.63092	-11.3344	-13.7314	-8.21327	-5.61019	-6.13734	-5.81451	-7.28343	-7.01558	-5.64074	-4.68014	-4.65007	-4.11564
mia5.10m3	10	-8.68304	-15.6745	-7.91866	-5.3947	-7.05793	-5.60736	-12.4372	-16.6127	-8.26322	-8.66295	-6.19911	-8.75792	-11.4722	-16.7719	-10.1731	-6.12174	-8.27712	-8.39278	1.65839	3.54249	-3.20758	-3.7052	-1.33919	-1.70191	6.7562	11.0715	10.5014	5.61127	8.83699	8.15081	-14.2245	-24.1297	-11.2022	-7.25974	-8.82345	-7.7551	-7.63782	-8.45358	-6.14849	-6.39538	-3.67804	-5.94503	-8.10047	-12.0515	-8.43325	-4.92194	-6.78948	-6.18655
mia5.13m1	10	-2.51196	-2.99416	-0.655337	0.0853684	4.46849	0.0493256	-5.19969	-5.72277	-4.12414	-4.24029	1.5971	-4.22985	-6.84136	-11.3283	-5.31465	-4.90649	-2.89536	-4.0724	2.42974	8.35164	1.23202	0.520932	3.20097	1.59014	5.30915	4.74734	2.61858	3.07995	7.51267	2.47437	-3.38379	-5.39176	-2.45569	-0.658009	5.04664	-1.15624	-2.7928	-0.804859	-3.29247	-5.14566	2.9239	-2.3216	-2.35777	-5.33864	-3.27584	-4.61898	-3.72931	-1.70783
mia5.2m1	10	-3.39124	-5.87187	-2.07498	-0.531142	-1.51923	-1.48063	-7.97945	-10.3514	-5.76911	-4.01957	-5.85179	-5.87515	-4.38849	-5.71764	-2.83836	-1.06062	-1.88705	-0.723218	11.3438	12.9589	8.38066	3.5809	5.36261	5.58449	4.67042	6.34846	3.07393	2.16614	1.97497	1.63591	-6.31642	-11.4174	-5.17552	-2.07364	-4.45455	-3.3559	-8.37255	-11.1218	-6.1873	-2.9294	-5.64731	-4.77587	-0.80945	-4.6857	-1.75552	0.305013	-0.854951	1.617
mia5.2m2	10	-2.7308	-4.28106	-2.21686	-3.15151	-1.65379	-3.06778	-9.43	-12.6666	-6.90384	-7.79905	-5.06915	-9.10987	-6.54246	-7.4535	-7.77793	-5.09827	-5.70617	-5.39246	-4.52693	-5.72342	-5.1104	-3.51366	-2.7743	-4.446	5.41646	7.6111	6.79426	5.34729	8.79865	6.01714	-4.58243	-7.76523	-4.27698	-4.64979	-3.5777	-4.08084	-5.95879	-8.94187	-5.22654	-4.35478	-4.06985	-5.84944	-4.74711	-5.84337	-7.10434	-3.51946	-4.69077	-4.64549
mia5.2m3	10	-3.60649	-1.69864	-1.39106	-0.740228	-1.08909	-0.546308	-8.03483	-11.5108	-4.30768	-3.99463	-2.99739	-3.04994	-5.47453	-13.736	-2.96814	-2.85624	-2.51344	-2.75956	-1.79205	-2.70936	-4.06292	-2.69354	-1.96947	-1.23211	3.71374	4.3997	3.06004	2.5392	2.68648	2.60989	-4.54383	-2.99137	-2.8356	-1.58736	-1.67594	-1.70724	-4.26228	-8.4581	-1.88688	-2.76696	-2.34586	-0.967145	-3.65747	-12.2519	-1.82064	-2.58866	-2.43644	-1.59033
mia5.11m3	19	-2.27357	-4.58095	-0.466558	-0.208269	1.00788	-0.471936	-10.0467	-15.4304	-7.90347	-6.7125	-6.20595	-6.20254	-5.51234	-7.98338	-3.81191	-3.47074	-3.90966	-3.69564	0.806507	3.54491	0.370887	-0.927433	0.318339	-0.709819	2.32255	1.54735	1.16422	1.44006	1.94374	1.11487	-3.85713	-6.33632	-0.935913	-0.418002	-0.0664586	-0.489045	-3.86726	-5.54875	-2.381	-2.81649	-3.13376	-1.74984	-3.62225	-4.49201	-1.73061	-2.33952	-2.572	-1.87184
mia5.11m4	19	-4.81764	-5.8754	-3.84426	-2.94268	-4.62427	-2.51432	-13.0698	-13.8244	-9.55782	-8.23209	-5.87628	-7.51334	-8.09712	-7.10418	-6.64583	-4.3031	-7.08171	-4.27715	-2.39985	2.1168	-3.21237	-1.98361	-4.38354	-1.74751	6.74331	3.18147	2.5954	4.43125	6.11597	3.83252	-5.97473	-7.50324	-4.99207	-5.02427	-7.3043	-4.26977	-8.72665	-8.58149	-7.23396	-6.07241	-4.46658	-4.68238	-5.50203	-5.81117	-6.0406	-3.5322	-5.88434	-3.0374
mia5.14m1	19	-5.73119	-10.6188	-2.03155	0.139342	-2.26756	-0.356265	-15.7391	-18.5639	-10.4466	-9.42664	-10.6707	-7.09491	-10.3771	-8.74808	-6.96867	-4.19407	-9.40259	-3.54908	8.07039	18.4678	2.94154	0.523786	-1.53907	3.37855	2.89039	3.38692	3.24893	2.95544	2.38166	3.95712	-6.16456	-13.2053	-2.47813	0.19069	-0.346442	-1.04425	-16.6439	-20.3714	-11.3284	-9.62548	-11.3683	-7.65554	-8.58486	-8.0683	-6.46419	-3.86664	-9.15187	-2.82474
mia5.14m2	19	-9.26808	-12.2613	-2.8293	-2.5246	-1.67698	-1.16619	-6.83574	-6.26088	-3.06546	-2.21723	-2.86176	-2.67566	-8.19977	-7.98191	-5.10447	-3.25871	-5.71858	-2.68468	0.0658051	2.11573	-3.38794	-2.48388	-1.80489	-1.63197	6.7945	5.46636	2.64892	4.63372	1.68353	3.21564	-5.76859	-6.16428	-2.73593	-1.4095	-2.35503	-1.58712	-6.89663	-5.39049	-1.02618	-2.16193	-3.31971	-3.63193	-8.00032	-7.46459	-4.8708	-2.73274	-6.16866	-3.52531
mia5.14m3	19	-19.9974	-26.4593	-15.7982	-18.3527	-16.9586	-15.2745	-15.7872	-19.7356	-12.5936	-12.4977	-11.8095	-11.2325	-13.476	-17.8279	-9.61069	-9.21468	-8.41412	-10.2118	-2.02498	2.22532	-1.2123	-0.446435	1.63636	0.523125	3.01258	1.41267	3.30899	3.34841	2.23666	1.93084	-24.449	-34.203	-15.9132	-18.3009	-16.844	-15.7078	-14.9919	-18.5647	-13.1585	-12.8259	-10.3561	-11.0575	-12.7835	-17.0482	-10.5905	-9.9407	-7.95953	-10.9749
mia5.3m3	19	-1.2875	-2.52912	-1.22332	-2.02388	-3.04947	-1.0207	-5.38552	-6.49261	-4.60174	-1.05573	-1.29138	-2.0587	-4.91975	-6.06233	-3.95938	-2.18976	-1.48282	-2.62218	0.153413	2.07699	0.244752	-1.10273	-1.87071	0.163187	6.10499	3.47235	4.5275	3.2991	2.87743	2.8096	-4.17919	-6.76025	-3.15673	-4.29819	-5.17415	-1.62037	-1.32232	-4.84746	-1.82967	0.806798	0.974434	0.040201	-1.69763	-1.63209	-1.63674	-0.878847	0.0015349	-1.68078
mia5.3m4	19	-4.66586	0.989797	-1.08738	-0.648288	3.38324	-3.52805	-10.1695	-5.04741	-3.39034	-2.72509	-3.54405	-2.44892	-1.45271	1.2141	2.11383	0.230748	0.00907936	-0.250334	2.40296	4.97559	0.847382	0.863147	3.30044	-2.71252	2.70394	-0.0141513	0.913059	-2.96877	-0.65451	-3.0624	-3.64238	0.8062	-1.33654	0.407318	2.15763	-5.39988	-10.1925	-7.17315	-2.94966	-1.86595	-4.10242	-2.0093	1.20346	-0.319836	2.92194	0.120745	-0.721814	0.130002
mia5.3m5	19	-7.43639	-9.2023	-2.339	-4.42465	-1.59293	-3.25098	-11.1658	-14.0146	-7.3085	-7.25302	-3.75148	-5.33691	-12.7774	-17.3388	-8.17375	-10.4979	-11.856	-9.26195	3.25982	8.35969	0.70657	0.685325	2.35575	1.35828	9.07212	10.0563	5.85898	7.55028	10.1694	9.95741	-13.2822	-12.6403	-6.18215	-8.10219	-6.83224	-6.87052	-7.71358	-8.12829	-5.5454	-4.68614	-0.612139	-2.72867	-12.2754	-14.3332	-7.02016	-8.34731	-8.09341	-6.77622
mia5.3m7	19	-4.60686	-6.74044	-3.19208	-3.18203	-3.28526	-2.76699	-7.64687	-12.906	-6.24364	-4.30842	-5.80526	-5.43608	-7.4302	-8.29201	-4.02716	-4.08708	-3.82603	-2.72639	0.0732011	1.70689	-2.53285	-2.37336	-2.50291	-2.24381	5.5242	5.53036	2.56709	2.99531	1.98098	0.825614	-4.90441	-7.11059	-2.38141	-3.02746	-4.10938	-2.17001	-4.00548	-6.65553	-3.77369	-3.21176	-4.52841	-3.18247	-6.17207	-3.98051	-3.66613	-4.61503	-3.56403	-1.51992
[truncated: 132 more columns]
