# Supplementary material for: Mismatch Negativity (MMN) in Freely-Moving Rats with Several Experimental Controls
Source: PLoS One. 2014 Oct 21;9(10):e110892. doi: 10.1371/journal.pone.0110892 (PMC4205004; doi:10.1371/journal.pone.0110892)
Supplement: Data S3 — Mean amplitude data from Study 3. The data for the mean amplitudes (in µV) of each component of the ERPs from Study 3 (P13, N18, P30, N55, N85) are represented on separate sheets of the spreadsheet file. Incomplete, original data are labelled as imputation = 0, the imputed data are labelled as imputations 1–5. ‘High’ or ‘Low’ in the variable name refers to whether the ERP response was to the high frequency or low frequency stimulus. ‘Con’, ‘Dev’ or ‘Std’ refers to whether the ERP response was to a control, deviant or standard stimulus, respectively. ‘GD’ is the gestational day of saline exposure. Recording sites are identified in the variables by the following abbreviations: AvReg – “Averaged region”, mean amplitude averaged over all regions; LAC, Left auditory cortex; LFC, Left frontal cortex; LML, midline (slightly to the left of); RAC, Right auditory cortex; RFC, Right frontal cortex. (XLSX) [file pone.0110892.s004.xlsx]

## Sheet: p13
Imputation_	Subject	GD	P13_LAC_HIGH_DEV	P13_LAC_LOW_DEV	P13_LAC_HIGH_CON	P13_LAC_LOW_CON	P13_LFC_HIGH_DEV	P13_LFC_LOW_DEV	P13_LFC_HIGH_CON	P13_LFC_LOW_CON	P13_LML_HIGH_DEV	P13_LML_LOW_DEV	P13_LML_HIGH_CON	P13_LML_LOW_CON	P13_RAC_HIGH_DEV	P13_RAC_LOW_DEV	P13_RAC_HIGH_CON	P13_RAC_LOW_CON	P13_RFC_HIGH_DEV	P13_RFC_LOW_DEV	P13_RFC_HIGH_CON	P13_RFC_LOW_CON
0	mia3.2m3	10	-7.73127	1.75238	-4.93963	-4.2761	-5.65867	-3.07311	-7.46889	-6.44276					-3.81353	-1.89932	-2.76469	-3.61475
0	mia5.10m1	10	-21.9216	7.98163	-21.6539	0.701019	-17.6664	1.87294	-20.0619	-2.40325	-11.7858	6.09458	-10.9749	-1.72774	-11.2448	3.39211	-11.1275	-1.85719	-15.474	2.21932	-17.4284	1.49787
0	mia5.10m2	10					-16.1073	-6.89273	-9.42027	-11.9186									-17.8649	-5.73198	-7.95322	-14.6623
0	mia5.10m3	10	-3.41512	-0.395547	-1.4796	-2.74333	-10.1344	-2.70238	-10.5135	-7.92418	5.94445	3.7845	1.33905	1.90239	-2.41612	0.0665011	-5.50344	-1.49569	-9.33961	-4.35289	-7.80846	-6.87129
0	mia5.13m1	10					-5.15968	0.380016	1.06003	1.645	0.124664	-1.52083	5.54485	-0.999519					-5.68758	-1.32499	1.4275	2.39987
0	mia5.2m1	10	6.81697	6.18363	0.472646	2.8487	4.26837	6.96793	8.26459	0.272581	12.8828	4.25409	8.55778	9.45563	9.541	3.14199	0.914021	0.131933	5.14757	2.90162	8.4512	2.21612
0	mia5.2m2	10	-3.16283	-1.60005	-9.41644	-4.57447	-4.66992	-0.868993	-7.81546	-11.9655	-5.26157	-4.67017	-11.1535	-3.76287	-6.15361	-0.838935	-9.18559	-5.56045	-8.45478	-3.9285	-11.6635	-9.57031
0	mia5.2m3	10	-7.51102	-1.78411	-8.89474	-4.53669									-3.16439	-0.782429	-15.5501	-4.90093	-6.55781	-5.38768	-10.3682	-5.61241
0	mia5.11m3	19	6.01503	0.180086	4.98182	-1.9766	6.25766	-3.20978	3.68528	-6.4798	2.83672	1.64343	1.56656	-0.765296	3.11583	1.09449	1.5288	-1.50541	7.2409	-0.428489	3.30466	-3.65146
0	mia5.14m1	19	-9.20515	15.1214	5.68502	-1.45761	-10.5648	8.66502	-2.37028	-2.90069	-9.41601	13.3905	4.29669	-1.52829	-12.6961	12.2452	10.3229	-2.47657	-9.37266	6.73334	4.16205	-3.65098
0	mia5.14m3	19	-3.43584	2.1408	-13.3302	-2.54721	-9.89264	-2.87337	-13.8546	-6.99059					0.484026	5.55255	-11.4308	-1.54843	-10.643	-1.71083	-14.7913	-1.05315
0	mia5.3m3	19	0.85898	-2.43039	2.55573	0.321119	-3.07075	-0.234398	-1.7387	-3.03789	-1.39362	-4.05984	-3.80276	-2.4867	-1.01027	-2.55034	4.36349	0.100058	-1.21099	-2.68816	-3.93962	-2.70794
0	mia5.3m4	19					-5.5892	2.23222	-7.78775	-2.67572									-3.97613	-3.8413	-4.13004	-2.02373
0	mia5.3m5	19	-2.36929	8.49914	3.74706	8.0079	-4.90341	9.84204	-1.74271	7.20248	7.29306	11.9854	15.8432	11.0752	1.82306	9.28447	10.8531	11.015	-0.96841	5.50481	2.2081	7.75466
0	mia5.3m7	19	-4.84988	-5.72759	-1.33599	0.81714	-11.3801	-7.72824	-7.64338	-6.631									-12.3618	-7.01441	-9.70374	-6.23822
1	mia3.2m3	10	-7.73127	1.75238	-4.93963	-4.2761	-5.65867	-3.07311	-7.46889	-6.44276	1.18126	-1.01854	0.0283347	1.97077	-3.81353	-1.89932	-2.76469	-3.61475	-10.0677	-2.5568	-1.10068	1.59655
1	mia5.10m1	10	-21.9216	7.98163	-21.6539	0.701019	-17.6664	1.87294	-20.0619	-2.40325	-11.7858	6.09458	-10.9749	-1.72774	-11.2448	3.39211	-11.1275	-1.85719	-15.474	2.21932	-17.4284	1.49787
1	mia5.10m2	10	-6.23292	3.48985	-4.42582	0.725524	-16.1073	-6.89273	-9.42027	-11.9186	4.65249	6.57877	3.26174	-1.60054	0.496469	-0.289875	-4.37912	-1.51807	-17.8649	-5.73198	-7.95322	-14.6623
1	mia5.10m3	10	-3.41512	-0.395547	-1.4796	-2.74333	-10.1344	-2.70238	-10.5135	-7.92418	5.94445	3.7845	1.33905	1.90239	-2.41612	0.0665011	-5.50344	-1.49569	-9.33961	-4.35289	-7.80846	-6.87129
1	mia5.13m1	10	-2.9843	5.85108	-1.9407	-1.57104	-5.15968	0.380016	1.06003	1.645	0.124664	-1.52083	5.54485	-0.999519	-5.63041	1.9918	-0.194338	-2.97678	-5.68758	-1.32499	1.4275	2.39987
1	mia5.2m1	10	6.81697	6.18363	0.472646	2.8487	4.26837	6.96793	8.26459	0.272581	12.8828	4.25409	8.55778	9.45563	9.541	3.14199	0.914021	0.131933	5.14757	2.90162	8.4512	2.21612
1	mia5.2m2	10	-3.16283	-1.60005	-9.41644	-4.57447	-4.66992	-0.868993	-7.81546	-11.9655	-5.26157	-4.67017	-11.1535	-3.76287	-6.15361	-0.838935	-9.18559	-5.56045	-8.45478	-3.9285	-11.6635	-9.57031
1	mia5.2m3	10	-7.51102	-1.78411	-8.89474	-4.53669	-5.4135	0.892625	-6.06626	-3.67724	2.553	2.44204	-2.58192	2.48293	-3.16439	-0.782429	-15.5501	-4.90093	-6.55781	-5.38768	-10.3682	-5.61241
1	mia5.11m3	19	6.01503	0.180086	4.98182	-1.9766	6.25766	-3.20978	3.68528	-6.4798	2.83672	1.64343	1.56656	-0.765296	3.11583	1.09449	1.5288	-1.50541	7.2409	-0.428489	3.30466	-3.65146
1	mia5.14m1	19	-9.20515	15.1214	5.68502	-1.45761	-10.5648	8.66502	-2.37028	-2.90069	-9.41601	13.3905	4.29669	-1.52829	-12.6961	12.2452	10.3229	-2.47657	-9.37266	6.73334	4.16205	-3.65098
1	mia5.14m3	19	-3.43584	2.1408	-13.3302	-2.54721	-9.89264	-2.87337	-13.8546	-6.99059	1.42138	7.30857	2.52766	0.299442	0.484026	5.55255	-11.4308	-1.54843	-10.643	-1.71083	-14.7913	-1.05315
1	mia5.3m3	19	0.85898	-2.43039	2.55573	0.321119	-3.07075	-0.234398	-1.7387	-3.03789	-1.39362	-4.05984	-3.80276	-2.4867	-1.01027	-2.55034	4.36349	0.100058	-1.21099	-2.68816	-3.93962	-2.70794
1	mia5.3m4	19	-2.58054	2.74384	-9.87669	-0.271244	-5.5892	2.23222	-7.78775	-2.67572	-0.205953	3.71876	3.35112	2.91342	-4.51878	2.32013	-2.88592	1.43638	-3.97613	-3.8413	-4.13004	-2.02373
1	mia5.3m5	19	-2.36929	8.49914	3.74706	8.0079	-4.90341	9.84204	-1.74271	7.20248	7.29306	11.9854	15.8432	11.0752	1.82306	9.28447	10.8531	11.015	-0.96841	5.50481	2.2081	7.75466
1	mia5.3m7	19	-4.84988	-5.72759	-1.33599	0.81714	-11.3801	-7.72824	-7.64338	-6.631	-0.199097	4.65515	5.67258	-0.386074	2.07421	2.53313	-0.749097	-0.740606	-12.3618	-7.01441	-9.70374	-6.23822
2	mia3.2m3	10	-7.73127	1.75238	-4.93963	-4.2761	-5.65867	-3.07311	-7.46889	-6.44276	0.695372	5.47145	-1.99679	2.15598	-3.81353	-1.89932	-2.76469	-3.61475	-1.1545	-2.58898	-2.19271	-4.04726
2	mia5.10m1	10	-21.9216	7.98163	-21.6539	0.701019	-17.6664	1.87294	-20.0619	-2.40325	-11.7858	6.09458	-10.9749	-1.72774	-11.2448	3.39211	-11.1275	-1.85719	-15.474	2.21932	-17.4284	1.49787
2	mia5.10m2	10	-4.37137	2.42631	-5.04708	-1.72602	-16.1073	-6.89273	-9.42027	-11.9186	2.02573	6.01705	-0.774476	-2.18159	-3.47861	1.26894	-6.23869	1.21903	-17.8649	-5.73198	-7.95322	-14.6623
2	mia5.10m3	10	-3.41512	-0.395547	-1.4796	-2.74333	-10.1344	-2.70238	-10.5135	-7.92418	5.94445	3.7845	1.33905	1.90239	-2.41612	0.0665011	-5.50344	-1.49569	-9.33961	-4.35289	-7.80846	-6.87129
2	mia5.13m1	10	-8.77003	6.57986	-5.858	-0.661475	-5.15968	0.380016	1.06003	1.645	0.124664	-1.52083	5.54485	-0.999519	-1.94548	3.0383	0.413666	-0.828858	-5.68758	-1.32499	1.4275	2.39987
2	mia5.2m1	10	6.81697	6.18363	0.472646	2.8487	4.26837	6.96793	8.26459	0.272581	12.8828	4.25409	8.55778	9.45563	9.541	3.14199	0.914021	0.131933	5.14757	2.90162	8.4512	2.21612
2	mia5.2m2	10	-3.16283	-1.60005	-9.41644	-4.57447	-4.66992	-0.868993	-7.81546	-11.9655	-5.26157	-4.67017	-11.1535	-3.76287	-6.15361	-0.838935	-9.18559	-5.56045	-8.45478	-3.9285	-11.6635	-9.57031
2	mia5.2m3	10	-7.51102	-1.78411	-8.89474	-4.53669	-4.688	2.8284	-6.86974	-6.22178	-2.76524	7.45676	2.95237	2.57108	-3.16439	-0.782429	-15.5501	-4.90093	-6.55781	-5.38768	-10.3682	-5.61241
2	mia5.11m3	19	6.01503	0.180086	4.98182	-1.9766	6.25766	-3.20978	3.68528	-6.4798	2.83672	1.64343	1.56656	-0.765296	3.11583	1.09449	1.5288	-1.50541	7.2409	-0.428489	3.30466	-3.65146
2	mia5.14m1	19	-9.20515	15.1214	5.68502	-1.45761	-10.5648	8.66502	-2.37028	-2.90069	-9.41601	13.3905	4.29669	-1.52829	-12.6961	12.2452	10.3229	-2.47657	-9.37266	6.73334	4.16205	-3.65098
2	mia5.14m3	19	-3.43584	2.1408	-13.3302	-2.54721	-9.89264	-2.87337	-13.8546	-6.99059	-3.58315	3.5114	-1.03315	-1.35781	0.484026	5.55255	-11.4308	-1.54843	-10.643	-1.71083	-14.7913	-1.05315
2	mia5.3m3	19	0.85898	-2.43039	2.55573	0.321119	-3.07075	-0.234398	-1.7387	-3.03789	-1.39362	-4.05984	-3.80276	-2.4867	-1.01027	-2.55034	4.36349	0.100058	-1.21099	-2.68816	-3.93962	-2.70794
2	mia5.3m4	19	-7.48744	0.0640688	1.21745	1.34039	-5.5892	2.23222	-7.78775	-2.67572	-1.53352	6.59998	1.5129	2.28091	-0.170816	4.44742	-8.33122	0.708337	-3.97613	-3.8413	-4.13004	-2.02373
2	mia5.3m5	19	-2.36929	8.49914	3.74706	8.0079	-4.90341	9.84204	-1.74271	7.20248	7.29306	11.9854	15.8432	11.0752	1.82306	9.28447	10.8531	11.015	-0.96841	5.50481	2.2081	7.75466
2	mia5.3m7	19	-4.84988	-5.72759	-1.33599	0.81714	-11.3801	-7.72824	-7.64338	-6.631	0.333152	6.2338	-0.934287	-0.0171551	-6.91146	1.44363	-2.38903	-1.09061	-12.3618	-7.01441	-9.70374	-6.23822
3	mia3.2m3	10	-7.73127	1.75238	-4.93963	-4.2761	-5.65867	-3.07311	-7.46889	-6.44276	-7.61792	2.46582	-1.74403	-0.258915	-3.81353	-1.89932	-2.76469	-3.61475	-5.74611	-1.30406	-2.42187	-1.97617
3	mia5.10m1	10	-21.9216	7.98163	-21.6539	0.701019	-17.6664	1.87294	-20.0619	-2.40325	-11.7858	6.09458	-10.9749	-1.72774	-11.2448	3.39211	-11.1275	-1.85719	-15.474	2.21932	-17.4284	1.49787
3	mia5.10m2	10	-3.12709	3.58622	-3.97773	-0.13818	-16.1073	-6.89273	-9.42027	-11.9186	-1.37634	6.61554	-3.73808	4.79051	-1.09326	1.43462	1.72384	2.15615	-17.8649	-5.73198	-7.95322	-14.6623
3	mia5.10m3	10	-3.41512	-0.395547	-1.4796	-2.74333	-10.1344	-2.70238	-10.5135	-7.92418	5.94445	3.7845	1.33905	1.90239	-2.41612	0.0665011	-5.50344	-1.49569	-9.33961	-4.35289	-7.80846	-6.87129
3	mia5.13m1	10	-6.63861	0.793159	-0.00912394	0.644808	-5.15968	0.380016	1.06003	1.645	0.124664	-1.52083	5.54485	-0.999519	-3.95886	2.24529	-2.66348	-0.207168	-5.68758	-1.32499	1.4275	2.39987
3	mia5.2m1	10	6.81697	6.18363	0.472646	2.8487	4.26837	6.96793	8.26459	0.272581	12.8828	4.25409	8.55778	9.45563	9.541	3.14199	0.914021	0.131933	5.14757	2.90162	8.4512	2.21612
3	mia5.2m2	10	-3.16283	-1.60005	-9.41644	-4.57447	-4.66992	-0.868993	-7.81546	-11.9655	-5.26157	-4.67017	-11.1535	-3.76287	-6.15361	-0.838935	-9.18559	-5.56045	-8.45478	-3.9285	-11.6635	-9.57031
3	mia5.2m3	10	-7.51102	-1.78411	-8.89474	-4.53669	-6.97281	0.624976	-8.28545	-1.63343	2.71933	2.47309	7.1821	1.76708	-3.16439	-0.782429	-15.5501	-4.90093	-6.55781	-5.38768	-10.3682	-5.61241
3	mia5.11m3	19	6.01503	0.180086	4.98182	-1.9766	6.25766	-3.20978	3.68528	-6.4798	2.83672	1.64343	1.56656	-0.765296	3.11583	1.09449	1.5288	-1.50541	7.2409	-0.428489	3.30466	-3.65146
3	mia5.14m1	19	-9.20515	15.1214	5.68502	-1.45761	-10.5648	8.66502	-2.37028	-2.90069	-9.41601	13.3905	4.29669	-1.52829	-12.6961	12.2452	10.3229	-2.47657	-9.37266	6.73334	4.16205	-3.65098
3	mia5.14m3	19	-3.43584	2.1408	-13.3302	-2.54721	-9.89264	-2.87337	-13.8546	-6.99059	-0.798003	5.42944	0.605743	-0.862166	0.484026	5.55255	-11.4308	-1.54843	-10.643	-1.71083	-14.7913	-1.05315
3	mia5.3m3	19	0.85898	-2.43039	2.55573	0.321119	-3.07075	-0.234398	-1.7387	-3.03789	-1.39362	-4.05984	-3.80276	-2.4867	-1.01027	-2.55034	4.36349	0.100058	-1.21099	-2.68816	-3.93962	-2.70794
3	mia5.3m4	19	-2.98847	0.21253	-2.04675	-3.5156	-5.5892	2.23222	-7.78775	-2.67572	-3.22606	3.00808	2.89953	1.06944	2.26868	-0.641379	-3.51074	-1.28122	-3.97613	-3.8413	-4.13004	-2.02373
3	mia5.3m5	19	-2.36929	8.49914	3.74706	8.0079	-4.90341	9.84204	-1.74271	7.20248	7.29306	11.9854	15.8432	11.0752	1.82306	9.28447	10.8531	11.015	-0.96841	5.50481	2.2081	7.75466
3	mia5.3m7	19	-4.84988	-5.72759	-1.33599	0.81714	-11.3801	-7.72824	-7.64338	-6.631	4.98294	0.535152	8.21813	4.03837	-5.44494	0.239666	-2.607	-0.490274	-12.3618	-7.01441	-9.70374	-6.23822
4	mia3.2m3	10	-7.73127	1.75238	-4.93963	-4.2761	-5.65867	-3.07311	-7.46889	-6.44276	-2.0085	5.03197	0.482618	4.33004	-3.81353	-1.89932	-2.76469	-3.61475	-3.92492	-1.11101	-7.66725	-4.33728
4	mia5.10m1	10	-21.9216	7.98163	-21.6539	0.701019	-17.6664	1.87294	-20.0619	-2.40325	-11.7858	6.09458	-10.9749	-1.72774	-11.2448	3.39211	-11.1275	-1.85719	-15.474	2.21932	-17.4284	1.49787
4	mia5.10m2	10	-8.72492	3.5795	0.676673	-0.212515	-16.1073	-6.89273	-9.42027	-11.9186	0.49461	2.89035	1.38968	2.9601	-0.15549	-0.0856923	-0.984357	-2.94586	-17.8649	-5.73198	-7.95322	-14.6623
4	mia5.10m3	10	-3.41512	-0.395547	-1.4796	-2.74333	-10.1344	-2.70238	-10.5135	-7.92418	5.94445	3.7845	1.33905	1.90239	-2.41612	0.0665011	-5.50344	-1.49569	-9.33961	-4.35289	-7.80846	-6.87129
4	mia5.13m1	10	-9.98283	-1.66137	-6.58915	-1.69447	-5.15968	0.380016	1.06003	1.645	0.124664	-1.52083	5.54485	-0.999519	4.48648	3.29014	-4.05715	-0.59372	-5.68758	-1.32499	1.4275	2.39987
4	mia5.2m1	10	6.81697	6.18363	0.472646	2.8487	4.26837	6.96793	8.26459	0.272581	12.8828	4.25409	8.55778	9.45563	9.541	3.14199	0.914021	0.131933	5.14757	2.90162	8.4512	2.21612
4	mia5.2m2	10	-3.16283	-1.60005	-9.41644	-4.57447	-4.66992	-0.868993	-7.81546	-11.9655	-5.26157	-4.67017	-11.1535	-3.76287	-6.15361	-0.838935	-9.18559	-5.56045	-8.45478	-3.9285	-11.6635	-9.57031
4	mia5.2m3	10	-7.51102	-1.78411	-8.89474	-4.53669	-10.1079	0.59915	-3.01857	-2.61611	4.10694	0.894769	2.85796	-3.76287	-3.16439	-0.782429	-15.5501	-4.90093	-6.55781	-5.38768	-10.3682	-5.61241
4	mia5.11m3	19	6.01503	0.180086	4.98182	-1.9766	6.25766	-3.20978	3.68528	-6.4798	2.83672	1.64343	1.56656	-0.765296	3.11583	1.09449	1.5288	-1.50541	7.2409	-0.428489	3.30466	-3.65146
4	mia5.14m1	19	-9.20515	15.1214	5.68502	-1.45761	-10.5648	8.66502	-2.37028	-2.90069	-9.41601	13.3905	4.29669	-1.52829	-12.6961	12.2452	10.3229	-2.47657	-9.37266	6.73334	4.16205	-3.65098
4	mia5.14m3	19	-3.43584	2.1408	-13.3302	-2.54721	-9.89264	-2.87337	-13.8546	-6.99059	5.17276	1.30982	4.52839	0.114684	0.484026	5.55255	-11.4308	-1.54843	-10.643	-1.71083	-14.7913	-1.05315
4	mia5.3m3	19	0.85898	-2.43039	2.55573	0.321119	-3.07075	-0.234398	-1.7387	-3.03789	-1.39362	-4.05984	-3.80276	-2.4867	-1.01027	-2.55034	4.36349	0.100058	-1.21099	-2.68816	-3.93962	-2.70794
4	mia5.3m4	19	-5.20587	2.27082	-4.65775	-3.97229	-5.5892	2.23222	-7.78775	-2.67572	-3.47073	0.973881	-1.50008	1.82885	-2.93953	0.0362484	1.29169	1.99472	-3.97613	-3.8413	-4.13004	-2.02373
4	mia5.3m5	19	-2.36929	8.49914	3.74706	8.0079	-4.90341	9.84204	-1.74271	7.20248	7.29306	11.9854	15.8432	11.0752	1.82306	9.28447	10.8531	11.015	-0.96841	5.50481	2.2081	7.75466
4	mia5.3m7	19	-4.84988	-5.72759	-1.33599	0.81714	-11.3801	-7.72824	-7.64338	-6.631	2.81338	6.94415	5.027	1.52326	-3.0455	1.98007	0.270629	-1.40032	-12.3618	-7.01441	-9.70374	-6.23822
5	mia3.2m3	10	-7.73127	1.75238	-4.93963	-4.2761	-5.65867	-3.07311	-7.46889	-6.44276	-3.59847	3.85991	-1.76018	3.25397	-3.81353	-1.89932	-2.76469	-3.61475	-11.2326	-2.50722	-4.53984	-5.48991
5	mia5.10m1	10	-21.9216	7.98163	-21.6539	0.701019	-17.6664	1.87294	-20.0619	-2.40325	-11.7858	6.09458	-10.9749	-1.72774	-11.2448	3.39211	-11.1275	-1.85719	-15.474	2.21932	-17.4284	1.49787
5	mia5.10m2	10	-8.70115	2.9616	-8.60116	0.509026	-16.1073	-6.89273	-9.42027	-11.9186	-4.42411	8.88762	-1.24559	2.47065	-6.60601	7.0325	-1.18277	-2.24751	-17.8649	-5.73198	-7.95322	-14.6623
5	mia5.10m3	10	-3.41512	-0.395547	-1.4796	-2.74333	-10.1344	-2.70238	-10.5135	-7.92418	5.94445	3.7845	1.33905	1.90239	-2.41612	0.0665011	-5.50344	-1.49569	-9.33961	-4.35289	-7.80846	-6.87129
5	mia5.13m1	10	-4.56549	2.92451	-7.6694	1.67506	-5.15968	0.380016	1.06003	1.645	0.124664	-1.52083	5.54485	-0.999519	-1.7828	3.40088	-0.402323	1.98593	-5.68758	-1.32499	1.4275	2.39987
5	mia5.2m1	10	6.81697	6.18363	0.472646	2.8487	4.26837	6.96793	8.26459	0.272581	12.8828	4.25409	8.55778	9.45563	9.541	3.14199	0.914021	0.131933	5.14757	2.90162	8.4512	2.21612
5	mia5.2m2	10	-3.16283	-1.60005	-9.41644	-4.57447	-4.66992	-0.868993	-7.81546	-11.9655	-5.26157	-4.67017	-11.1535	-3.76287	-6.15361	-0.838935	-9.18559	-5.56045	-8.45478	-3.9285	-11.6635	-9.57031
5	mia5.2m3	10	-7.51102	-1.78411	-8.89474	-4.53669	-6.95542	2.95289	-6.71431	-3.28593	2.36146	6.20584	-1.42094	0.0389777	-3.16439	-0.782429	-15.5501	-4.90093	-6.55781	-5.38768	-10.3682	-5.61241
5	mia5.11m3	19	6.01503	0.180086	4.98182	-1.9766	6.25766	-3.20978	3.68528	-6.4798	2.83672	1.64343	1.56656	-0.765296	3.11583	1.09449	1.5288	-1.50541	7.2409	-0.428489	3.30466	-3.65146
5	mia5.14m1	19	-9.20515	15.1214	5.68502	-1.45761	-10.5648	8.66502	-2.37028	-2.90069	-9.41601	13.3905	4.29669	-1.52829	-12.6961	12.2452	10.3229	-2.47657	-9.37266	6.73334	4.16205	-3.65098
5	mia5.14m3	19	-3.43584	2.1408	-13.3302	-2.54721	-9.89264	-2.87337	-13.8546	-6.99059	-3.95764	5.31191	1.09535	2.46253	0.484026	5.55255	-11.4308	-1.54843	-10.643	-1.71083	-14.7913	-1.05315
5	mia5.3m3	19	0.85898	-2.43039	2.55573	0.321119	-3.07075	-0.234398	-1.7387	-3.03789	-1.39362	-4.05984	-3.80276	-2.4867	-1.01027	-2.55034	4.36349	0.100058	-1.21099	-2.68816	-3.93962	-2.70794
5	mia5.3m4	19	-3.08649	5.4825	-2.07766	3.69741	-5.5892	2.23222	-7.78775	-2.67572	2.01837	5.38479	0.251516	-0.453641	-6.17451	2.3038	-7.91668	-2.01826	-3.97613	-3.8413	-4.13004	-2.02373
5	mia5.3m5	19	-2.36929	8.49914	3.74706	8.0079	-4.90341	9.84204	-1.74271	7.20248	7.29306	11.9854	15.8432	11.0752	1.82306	9.28447	10.8531	11.015	-0.96841	5.50481	2.2081	7.75466
5	mia5.3m7	19	-4.84988	-5.72759	-1.33599	0.81714	-11.3801	-7.72824	-7.64338	-6.631	0.174034	1.3365	0.510975	2.93781	0.382543	1.69834	-1.21622	-1.4825	-12.3618	-7.01441	-9.70374	-6.23822

## Sheet: n18
Imputation_	Subject	GD	N18_LAC_HIGH_DEV	N18_LAC_LOW_DEV	N18_LAC_HIGH_CON	N18_LAC_LOW_CON	N18_LFC_HIGH_DEV	N18_LFC_LOW_DEV	N18_LFC_HIGH_CON	N18_LFC_LOW_CON	N18_LML_HIGH_DEV	N18_LML_LOW_DEV	N18_LML_HIGH_CON	N18_LML_LOW_CON	N18_RAC_HIGH_DEV	N18_RAC_LOW_DEV	N18_RAC_HIGH_CON	N18_RAC_LOW_CON	N18_RFC_HIGH_DEV	N18_RFC_LOW_DEV	N18_RFC_HIGH_CON	N18_RFC_LOW_CON
0	mia3.2m3	10	-4.18978	-4.05085	-3.80462	-5.59829	-5.52439	-4.78469	-4.81054	-7.11021					-3.54086	-2.23356	-2.61303	-2.87872
0	mia5.10m1	10	0.721298	7.09935	5.44043	2.86273	13.5357	4.1708	9.27964	6.83326	5.51413	7.90005	7.62329	2.40515	4.15442	5.99377	5.35551	3.02542	9.3713	3.83957	8.9531	9.64567
0	mia5.10m2	10					-5.49425	-5.64419	-8.24708	-8.57481									-5.91063	-6.5875	-3.56374	-9.91018
0	mia5.10m3	10	-6.57187	-1.14775	-8.22148	-7.45382	-2.34056	-2.66113	-6.46436	-9.6274	3.31496	-3.38702	-6.88932	-6.89491	-1.32981	-2.90693	-9.04212	-9.911	-3.71744	-2.7827	-5.41744	-8.58963
0	mia5.13m1	10					-4.47514	1.69084	-1.52327	-0.026442	-1.44809	-1.1473	0.903445	-2.61384					-4.7526	0.448857	0.924814	0.0956661
0	mia5.2m1	10	6.55692	-1.38576	-6.27612	0.20273	7.63365	2.79469	6.67235	3.42468	11.5422	1.59066	-0.639546	3.78375	11.0944	-2.50906	-0.268339	2.92028	8.72465	-2.59493	8.80492	7.99153
0	mia5.2m2	10	-4.41851	-2.57176	-6.31831	-10.5049	-0.551314	2.81149	0.928621	-6.30931	-2.14124	-4.17909	-6.83563	-4.47675	-2.65143	-1.26414	-6.43112	-4.28603	-5.20887	-0.0457595	-1.12346	-2.12293
0	mia5.2m3	10	-2.48139	0.853381	-4.14565	-3.33942									3.51165	1.45302	-4.73297	-1.44376	5.14255	-6.66907	4.75878	0.617845
0	mia5.11m3	19	-0.772059	-1.20763	-1.05616	-2.28285	8.44322	1.03157	8.66977	-4.06362	1.89592	-0.130448	0.336673	-0.891182	2.97225	1.804	3.9367	1.14569	8.56206	2.27215	7.82614	-1.73411
0	mia5.14m1	19	-14.0237	11.6424	-6.90839	-0.0941131	-9.89448	15.437	-9.92054	1.97315	-13.7449	10.6326	-7.81776	-0.269873	-12.3976	15.3464	-4.39499	-0.783265	-8.88937	12.9066	-2.68827	3.15716
0	mia5.14m3	19	-20.6872	-17.9606	-25.9605	-21.865	-22.5093	-16.7291	-19.8729	-19.8439					-21.108	-16.0769	-27.3832	-21.4457	-26.8903	-17.778	-25.184	-15.0743
0	mia5.3m3	19	-0.449558	-8.3881	-3.07486	-5.45201	-3.81012	-2.25371	-3.19829	-6.91575	-1.95037	-2.30935	0.569219	1.04947	0.0143626	-2.55149	3.78283	-1.44987	-1.71946	-3.66248	-2.23788	-4.17204
0	mia5.3m4	19					-1.14804	-2.38655	-12.9227	-1.80283									-3.81343	-7.55202	-15.269	-0.716593
0	mia5.3m5	19	-14.4614	-10.3616	-20.5003	-3.28156	-9.0368	-4.43424	-12.4113	0.118919	-9.43016	-5.69953	-10.3874	-0.407692	-11.1238	-9.7144	-14.7688	-1.25009	-3.92598	-4.41099	-6.93434	3.37867
0	mia5.3m7	19	-7.94245	-6.45636	-3.39848	-3.59309	-12.377	-6.02151	-5.29547	-5.73969									-12.5978	-7.4852	-7.70979	-8.01359
1	mia3.2m3	10	-4.18978	-4.05085	-3.80462	-5.59829	-5.52439	-4.78469	-4.81054	-7.11021	1.85901	-0.822831	5.84913	-0.0760886	-3.54086	-2.23356	-2.61303	-2.87872	0.376174	-3.4695	-1.63087	2.11027
1	mia5.10m1	10	0.721298	7.09935	5.44043	2.86273	13.5357	4.1708	9.27964	6.83326	5.51413	7.90005	7.62329	2.40515	4.15442	5.99377	5.35551	3.02542	9.3713	3.83957	8.9531	9.64567
1	mia5.10m2	10	-5.58892	-6.4339	-4.03747	-3.86142	-5.49425	-5.64419	-8.24708	-8.57481	2.17595	1.12613	-1.59546	2.072	-4.26096	-5.44388	-1.53366	0.424047	-5.91063	-6.5875	-3.56374	-9.91018
1	mia5.10m3	10	-6.57187	-1.14775	-8.22148	-7.45382	-2.34056	-2.66113	-6.46436	-9.6274	3.31496	-3.38702	-6.88932	-6.89491	-1.32981	-2.90693	-9.04212	-9.911	-3.71744	-2.7827	-5.41744	-8.58963
1	mia5.13m1	10	-6.96358	-7.82742	-6.42935	-3.39452	-4.47514	1.69084	-1.52327	-0.026442	-1.44809	-1.1473	0.903445	-2.61384	-6.72579	-4.49671	-4.81685	-7.30664	-4.7526	0.448857	0.924814	0.0956661
1	mia5.2m1	10	6.55692	-1.38576	-6.27612	0.20273	7.63365	2.79469	6.67235	3.42468	11.5422	1.59066	-0.639546	3.78375	11.0944	-2.50906	-0.268339	2.92028	8.72465	-2.59493	8.80492	7.99153
1	mia5.2m2	10	-4.41851	-2.57176	-6.31831	-10.5049	-0.551314	2.81149	0.928621	-6.30931	-2.14124	-4.17909	-6.83563	-4.47675	-2.65143	-1.26414	-6.43112	-4.28603	-5.20887	-0.0457595	-1.12346	-2.12293
1	mia5.2m3	10	-2.48139	0.853381	-4.14565	-3.33942	-5.81166	-1.29871	-5.30993	-0.736045	-0.962689	2.9462	-2.62772	-1.45455	3.51165	1.45302	-4.73297	-1.44376	5.14255	-6.66907	4.75878	0.617845
1	mia5.11m3	19	-0.772059	-1.20763	-1.05616	-2.28285	8.44322	1.03157	8.66977	-4.06362	1.89592	-0.130448	0.336673	-0.891182	2.97225	1.804	3.9367	1.14569	8.56206	2.27215	7.82614	-1.73411
1	mia5.14m1	19	-14.0237	11.6424	-6.90839	-0.0941131	-9.89448	15.437	-9.92054	1.97315	-13.7449	10.6326	-7.81776	-0.269873	-12.3976	15.3464	-4.39499	-0.783265	-8.88937	12.9066	-2.68827	3.15716
1	mia5.14m3	19	-20.6872	-17.9606	-25.9605	-21.865	-22.5093	-16.7291	-19.8729	-19.8439	-1.62442	0.49159	-2.55994	-3.58092	-21.108	-16.0769	-27.3832	-21.4457	-26.8903	-17.778	-25.184	-15.0743
1	mia5.3m3	19	-0.449558	-8.3881	-3.07486	-5.45201	-3.81012	-2.25371	-3.19829	-6.91575	-1.95037	-2.30935	0.569219	1.04947	0.0143626	-2.55149	3.78283	-1.44987	-1.71946	-3.66248	-2.23788	-4.17204
1	mia5.3m4	19	-6.66088	-2.59338	-10.8267	-5.99348	-1.14804	-2.38655	-12.9227	-1.80283	2.47558	-3.73988	-0.132933	1.94333	-5.24208	5.51682	-5.43899	-4.63942	-3.81343	-7.55202	-15.269	-0.716593
1	mia5.3m5	19	-14.4614	-10.3616	-20.5003	-3.28156	-9.0368	-4.43424	-12.4113	0.118919	-9.43016	-5.69953	-10.3874	-0.407692	-11.1238	-9.7144	-14.7688	-1.25009	-3.92598	-4.41099	-6.93434	3.37867
1	mia5.3m7	19	-7.94245	-6.45636	-3.39848	-3.59309	-12.377	-6.02151	-5.29547	-5.73969	-1.26895	2.88714	1.68075	-1.00987	0.159638	-4.21521	-8.36459	-3.83227	-12.5978	-7.4852	-7.70979	-8.01359
2	mia3.2m3	10	-4.18978	-4.05085	-3.80462	-5.59829	-5.52439	-4.78469	-4.81054	-7.11021	1.64614	3.48144	-0.613359	-4.61043	-3.54086	-2.23356	-2.61303	-2.87872	2.39202	-4.04643	-3.87597	-3.86323
2	mia5.10m1	10	0.721298	7.09935	5.44043	2.86273	13.5357	4.1708	9.27964	6.83326	5.51413	7.90005	7.62329	2.40515	4.15442	5.99377	5.35551	3.02542	9.3713	3.83957	8.9531	9.64567
2	mia5.10m2	10	-6.91522	-3.93304	-7.08211	-0.290843	-5.49425	-5.64419	-8.24708	-8.57481	-3.40826	1.3668	-1.7223	-0.176251	-8.61936	-0.719543	-11.5062	-3.62466	-5.91063	-6.5875	-3.56374	-9.91018
2	mia5.10m3	10	-6.57187	-1.14775	-8.22148	-7.45382	-2.34056	-2.66113	-6.46436	-9.6274	3.31496	-3.38702	-6.88932	-6.89491	-1.32981	-2.90693	-9.04212	-9.911	-3.71744	-2.7827	-5.41744	-8.58963
2	mia5.13m1	10	-9.50609	-0.752446	-7.41728	-0.513952	-4.47514	1.69084	-1.52327	-0.026442	-1.44809	-1.1473	0.903445	-2.61384	-0.851963	-5.36867	-6.09614	-1.07332	-4.7526	0.448857	0.924814	0.0956661
2	mia5.2m1	10	6.55692	-1.38576	-6.27612	0.20273	7.63365	2.79469	6.67235	3.42468	11.5422	1.59066	-0.639546	3.78375	11.0944	-2.50906	-0.268339	2.92028	8.72465	-2.59493	8.80492	7.99153
2	mia5.2m2	10	-4.41851	-2.57176	-6.31831	-10.5049	-0.551314	2.81149	0.928621	-6.30931	-2.14124	-4.17909	-6.83563	-4.47675	-2.65143	-1.26414	-6.43112	-4.28603	-5.20887	-0.0457595	-1.12346	-2.12293
2	mia5.2m3	10	-2.48139	0.853381	-4.14565	-3.33942	-2.30933	-3.83478	-5.66471	-2.37955	0.299467	0.611246	-2.43777	-0.902443	3.51165	1.45302	-4.73297	-1.44376	5.14255	-6.66907	4.75878	0.617845
2	mia5.11m3	19	-0.772059	-1.20763	-1.05616	-2.28285	8.44322	1.03157	8.66977	-4.06362	1.89592	-0.130448	0.336673	-0.891182	2.97225	1.804	3.9367	1.14569	8.56206	2.27215	7.82614	-1.73411
2	mia5.14m1	19	-14.0237	11.6424	-6.90839	-0.0941131	-9.89448	15.437	-9.92054	1.97315	-13.7449	10.6326	-7.81776	-0.269873	-12.3976	15.3464	-4.39499	-0.783265	-8.88937	12.9066	-2.68827	3.15716
2	mia5.14m3	19	-20.6872	-17.9606	-25.9605	-21.865	-22.5093	-16.7291	-19.8729	-19.8439	7.95224	-5.12538	-1.23037	-0.36301	-21.108	-16.0769	-27.3832	-21.4457	-26.8903	-17.778	-25.184	-15.0743
2	mia5.3m3	19	-0.449558	-8.3881	-3.07486	-5.45201	-3.81012	-2.25371	-3.19829	-6.91575	-1.95037	-2.30935	0.569219	1.04947	0.0143626	-2.55149	3.78283	-1.44987	-1.71946	-3.66248	-2.23788	-4.17204
2	mia5.3m4	19	-3.7642	0.258704	-0.883018	-3.15186	-1.14804	-2.38655	-12.9227	-1.80283	-2.15199	-3.09137	-2.30056	-4.93151	-5.41348	-1.70112	-0.601007	-2.54766	-3.81343	-7.55202	-15.269	-0.716593
2	mia5.3m5	19	-14.4614	-10.3616	-20.5003	-3.28156	-9.0368	-4.43424	-12.4113	0.118919	-9.43016	-5.69953	-10.3874	-0.407692	-11.1238	-9.7144	-14.7688	-1.25009	-3.92598	-4.41099	-6.93434	3.37867
2	mia5.3m7	19	-7.94245	-6.45636	-3.39848	-3.59309	-12.377	-6.02151	-5.29547	-5.73969	-0.361226	0.280718	-4.85404	-0.393078	-0.970919	0.729345	-7.81473	-5.55806	-12.5978	-7.4852	-7.70979	-8.01359
3	mia3.2m3	10	-4.18978	-4.05085	-3.80462	-5.59829	-5.52439	-4.78469	-4.81054	-7.11021	1.68416	1.09824	-5.62772	-1.3181	-3.54086	-2.23356	-2.61303	-2.87872	-0.368597	0.483323	-1.10598	-3.05567
3	mia5.10m1	10	0.721298	7.09935	5.44043	2.86273	13.5357	4.1708	9.27964	6.83326	5.51413	7.90005	7.62329	2.40515	4.15442	5.99377	5.35551	3.02542	9.3713	3.83957	8.9531	9.64567
3	mia5.10m2	10	-6.61722	-6.06755	-5.88981	-8.28847	-5.49425	-5.64419	-8.24708	-8.57481	-2.67156	-1.78078	-1.87685	0.661743	-1.85053	-4.53303	-2.23984	-2.30129	-5.91063	-6.5875	-3.56374	-9.91018
3	mia5.10m3	10	-6.57187	-1.14775	-8.22148	-7.45382	-2.34056	-2.66113	-6.46436	-9.6274	3.31496	-3.38702	-6.88932	-6.89491	-1.32981	-2.90693	-9.04212	-9.911	-3.71744	-2.7827	-5.41744	-8.58963
3	mia5.13m1	10	-5.35515	-0.886794	-11.636	-2.83699	-4.47514	1.69084	-1.52327	-0.026442	-1.44809	-1.1473	0.903445	-2.61384	-4.44406	-1.31955	-2.39192	-3.01684	-4.7526	0.448857	0.924814	0.0956661
3	mia5.2m1	10	6.55692	-1.38576	-6.27612	0.20273	7.63365	2.79469	6.67235	3.42468	11.5422	1.59066	-0.639546	3.78375	11.0944	-2.50906	-0.268339	2.92028	8.72465	-2.59493	8.80492	7.99153
3	mia5.2m2	10	-4.41851	-2.57176	-6.31831	-10.5049	-0.551314	2.81149	0.928621	-6.30931	-2.14124	-4.17909	-6.83563	-4.47675	-2.65143	-1.26414	-6.43112	-4.28603	-5.20887	-0.0457595	-1.12346	-2.12293
3	mia5.2m3	10	-2.48139	0.853381	-4.14565	-3.33942	1.47883	-1.35564	-3.97762	-2.34132	-2.95689	-2.98169	-5.82592	-0.382987	3.51165	1.45302	-4.73297	-1.44376	5.14255	-6.66907	4.75878	0.617845
3	mia5.11m3	19	-0.772059	-1.20763	-1.05616	-2.28285	8.44322	1.03157	8.66977	-4.06362	1.89592	-0.130448	0.336673	-0.891182	2.97225	1.804	3.9367	1.14569	8.56206	2.27215	7.82614	-1.73411
3	mia5.14m1	19	-14.0237	11.6424	-6.90839	-0.0941131	-9.89448	15.437	-9.92054	1.97315	-13.7449	10.6326	-7.81776	-0.269873	-12.3976	15.3464	-4.39499	-0.783265	-8.88937	12.9066	-2.68827	3.15716
3	mia5.14m3	19	-20.6872	-17.9606	-25.9605	-21.865	-22.5093	-16.7291	-19.8729	-19.8439	-3.23537	2.54213	-1.33898	-3.76752	-21.108	-16.0769	-27.3832	-21.4457	-26.8903	-17.778	-25.184	-15.0743
3	mia5.3m3	19	-0.449558	-8.3881	-3.07486	-5.45201	-3.81012	-2.25371	-3.19829	-6.91575	-1.95037	-2.30935	0.569219	1.04947	0.0143626	-2.55149	3.78283	-1.44987	-1.71946	-3.66248	-2.23788	-4.17204
3	mia5.3m4	19	-7.74774	-2.98259	-4.00021	-0.887205	-1.14804	-2.38655	-12.9227	-1.80283	-1.13216	-1.16493	2.17689	-1.50444	-1.4814	1.06643	-4.65913	-0.865283	-3.81343	-7.55202	-15.269	-0.716593
3	mia5.3m5	19	-14.4614	-10.3616	-20.5003	-3.28156	-9.0368	-4.43424	-12.4113	0.118919	-9.43016	-5.69953	-10.3874	-0.407692	-11.1238	-9.7144	-14.7688	-1.25009	-3.92598	-4.41099	-6.93434	3.37867
3	mia5.3m7	19	-7.94245	-6.45636	-3.39848	-3.59309	-12.377	-6.02151	-5.29547	-5.73969	-1.41081	-2.37795	-2.27675	0.530106	3.26789	-1.35777	-7.34166	-3.71237	-12.5978	-7.4852	-7.70979	-8.01359
4	mia3.2m3	10	-4.18978	-4.05085	-3.80462	-5.59829	-5.52439	-4.78469	-4.81054	-7.11021	-4.85402	-4.06553	1.98234	-2.05404	-3.54086	-2.23356	-2.61303	-2.87872	-0.501989	-0.00247208	-6.76148	-6.39253
4	mia5.10m1	10	0.721298	7.09935	5.44043	2.86273	13.5357	4.1708	9.27964	6.83326	5.51413	7.90005	7.62329	2.40515	4.15442	5.99377	5.35551	3.02542	9.3713	3.83957	8.9531	9.64567
4	mia5.10m2	10	-7.04642	0.202052	-10.0217	0.537287	-5.49425	-5.64419	-8.24708	-8.57481	1.24329	-0.208189	-0.951236	-4.57449	0.0687386	-0.105654	-1.1108	-5.75541	-5.91063	-6.5875	-3.56374	-9.91018
4	mia5.10m3	10	-6.57187	-1.14775	-8.22148	-7.45382	-2.34056	-2.66113	-6.46436	-9.6274	3.31496	-3.38702	-6.88932	-6.89491	-1.32981	-2.90693	-9.04212	-9.911	-3.71744	-2.7827	-5.41744	-8.58963
4	mia5.13m1	10	-7.11184	-0.884195	-2.42801	-5.3195	-4.47514	1.69084	-1.52327	-0.026442	-1.44809	-1.1473	0.903445	-2.61384	-2.8569	-0.0333378	-7.17728	-3.03028	-4.7526	0.448857	0.924814	0.0956661
4	mia5.2m1	10	6.55692	-1.38576	-6.27612	0.20273	7.63365	2.79469	6.67235	3.42468	11.5422	1.59066	-0.639546	3.78375	11.0944	-2.50906	-0.268339	2.92028	8.72465	-2.59493	8.80492	7.99153
4	mia5.2m2	10	-4.41851	-2.57176	-6.31831	-10.5049	-0.551314	2.81149	0.928621	-6.30931	-2.14124	-4.17909	-6.83563	-4.47675	-2.65143	-1.26414	-6.43112	-4.28603	-5.20887	-0.0457595	-1.12346	-2.12293
4	mia5.2m3	10	-2.48139	0.853381	-4.14565	-3.33942	-2.75223	-2.39416	-6.23124	-3.25634	2.52504	3.04943	-0.00878967	-4.48107	3.51165	1.45302	-4.73297	-1.44376	5.14255	-6.66907	4.75878	0.617845
4	mia5.11m3	19	-0.772059	-1.20763	-1.05616	-2.28285	8.44322	1.03157	8.66977	-4.06362	1.89592	-0.130448	0.336673	-0.891182	2.97225	1.804	3.9367	1.14569	8.56206	2.27215	7.82614	-1.73411
4	mia5.14m1	19	-14.0237	11.6424	-6.90839	-0.0941131	-9.89448	15.437	-9.92054	1.97315	-13.7449	10.6326	-7.81776	-0.269873	-12.3976	15.3464	-4.39499	-0.783265	-8.88937	12.9066	-2.68827	3.15716
4	mia5.14m3	19	-20.6872	-17.9606	-25.9605	-21.865	-22.5093	-16.7291	-19.8729	-19.8439	0.880853	-0.180436	-0.585924	-0.304958	-21.108	-16.0769	-27.3832	-21.4457	-26.8903	-17.778	-25.184	-15.0743
4	mia5.3m3	19	-0.449558	-8.3881	-3.07486	-5.45201	-3.81012	-2.25371	-3.19829	-6.91575	-1.95037	-2.30935	0.569219	1.04947	0.0143626	-2.55149	3.78283	-1.44987	-1.71946	-3.66248	-2.23788	-4.17204
4	mia5.3m4	19	-5.69914	-8.02576	-5.96798	-0.578967	-1.14804	-2.38655	-12.9227	-1.80283	0.282868	0.533989	-2.33489	-2.75628	-2.44072	-6.98312	2.02877	-7.37539	-3.81343	-7.55202	-15.269	-0.716593
4	mia5.3m5	19	-14.4614	-10.3616	-20.5003	-3.28156	-9.0368	-4.43424	-12.4113	0.118919	-9.43016	-5.69953	-10.3874	-0.407692	-11.1238	-9.7144	-14.7688	-1.25009	-3.92598	-4.41099	-6.93434	3.37867
4	mia5.3m7	19	-7.94245	-6.45636	-3.39848	-3.59309	-12.377	-6.02151	-5.29547	-5.73969	1.99647	-0.30869	-2.2604	-0.838467	-1.55744	-0.461949	-8.02473	-4.13141	-12.5978	-7.4852	-7.70979	-8.01359
5	mia3.2m3	10	-4.18978	-4.05085	-3.80462	-5.59829	-5.52439	-4.78469	-4.81054	-7.11021	-2.35844	1.89161	-0.742012	-0.389425	-3.54086	-2.23356	-2.61303	-2.87872	1.06997	-3.43201	-3.39479	-3.85442
5	mia5.10m1	10	0.721298	7.09935	5.44043	2.86273	13.5357	4.1708	9.27964	6.83326	5.51413	7.90005	7.62329	2.40515	4.15442	5.99377	5.35551	3.02542	9.3713	3.83957	8.9531	9.64567
5	mia5.10m2	10	-3.55898	-8.60787	-8.48234	-6.42632	-5.49425	-5.64419	-8.24708	-8.57481	3.82224	2.64935	-1.25974	0.91145	-10.49	-2.84885	-8.96876	0.95049	-5.91063	-6.5875	-3.56374	-9.91018
5	mia5.10m3	10	-6.57187	-1.14775	-8.22148	-7.45382	-2.34056	-2.66113	-6.46436	-9.6274	3.31496	-3.38702	-6.88932	-6.89491	-1.32981	-2.90693	-9.04212	-9.911	-3.71744	-2.7827	-5.41744	-8.58963
5	mia5.13m1	10	-2.71026	-6.85769	-8.23268	-1.85238	-4.47514	1.69084	-1.52327	-0.026442	-1.44809	-1.1473	0.903445	-2.61384	-6.67132	2.56054	-4.65103	-5.04908	-4.7526	0.448857	0.924814	0.0956661
5	mia5.2m1	10	6.55692	-1.38576	-6.27612	0.20273	7.63365	2.79469	6.67235	3.42468	11.5422	1.59066	-0.639546	3.78375	11.0944	-2.50906	-0.268339	2.92028	8.72465	-2.59493	8.80492	7.99153
5	mia5.2m2	10	-4.41851	-2.57176	-6.31831	-10.5049	-0.551314	2.81149	0.928621	-6.30931	-2.14124	-4.17909	-6.83563	-4.47675	-2.65143	-1.26414	-6.43112	-4.28603	-5.20887	-0.0457595	-1.12346	-2.12293
5	mia5.2m3	10	-2.48139	0.853381	-4.14565	-3.33942	-6.74311	-5.21714	-5.97405	-4.24316	1.56927	-0.910368	-1.5175	0.542937	3.51165	1.45302	-4.73297	-1.44376	5.14255	-6.66907	4.75878	0.617845
5	mia5.11m3	19	-0.772059	-1.20763	-1.05616	-2.28285	8.44322	1.03157	8.66977	-4.06362	1.89592	-0.130448	0.336673	-0.891182	2.97225	1.804	3.9367	1.14569	8.56206	2.27215	7.82614	-1.73411
5	mia5.14m1	19	-14.0237	11.6424	-6.90839	-0.0941131	-9.89448	15.437	-9.92054	1.97315	-13.7449	10.6326	-7.81776	-0.269873	-12.3976	15.3464	-4.39499	-0.783265	-8.88937	12.9066	-2.68827	3.15716
5	mia5.14m3	19	-20.6872	-17.9606	-25.9605	-21.865	-22.5093	-16.7291	-19.8729	-19.8439	-1.22974	2.68822	-2.88874	-2.99197	-21.108	-16.0769	-27.3832	-21.4457	-26.8903	-17.778	-25.184	-15.0743
5	mia5.3m3	19	-0.449558	-8.3881	-3.07486	-5.45201	-3.81012	-2.25371	-3.19829	-6.91575	-1.95037	-2.30935	0.569219	1.04947	0.0143626	-2.55149	3.78283	-1.44987	-1.71946	-3.66248	-2.23788	-4.17204
5	mia5.3m4	19	-9.15477	-2.35147	-9.21704	-4.93488	-1.14804	-2.38655	-12.9227	-1.80283	4.27727	2.62689	4.07019	0.41144	0.609642	-1.47766	-5.77206	-1.68334	-3.81343	-7.55202	-15.269	-0.716593
5	mia5.3m5	19	-14.4614	-10.3616	-20.5003	-3.28156	-9.0368	-4.43424	-12.4113	0.118919	-9.43016	-5.69953	-10.3874	-0.407692	-11.1238	-9.7144	-14.7688	-1.25009	-3.92598	-4.41099	-6.93434	3.37867
5	mia5.3m7	19	-7.94245	-6.45636	-3.39848	-3.59309	-12.377	-6.02151	-5.29547	-5.73969	1.21063	-1.76623	-0.981353	0.188459	-6.89214	-1.96792	-10.2583	-9.45299	-12.5978	-7.4852	-7.70979	-8.01359

## Sheet: p30
Imputation_	Subject	GD	P30_LAC_HIGH_DEV	P30_LAC_LOW_DEV	P30_LAC_HIGH_CON	P30_LAC_LOW_CON	P30_LFC_HIGH_DEV	P30_LFC_LOW_DEV	P30_LFC_HIGH_CON	P30_LFC_LOW_CON	P30_LML_HIGH_DEV	P30_LML_LOW_DEV	P30_LML_HIGH_CON	P30_LML_LOW_CON	P30_RAC_HIGH_DEV	P30_RAC_LOW_DEV	P30_RAC_HIGH_CON	P30_RAC_LOW_CON	P30_RFC_HIGH_DEV	P30_RFC_LOW_DEV	P30_RFC_HIGH_CON	P30_RFC_LOW_CON
0	mia3.2m3	10	7.00958	-1.76821	-2.58188	0.194658	13.8146	3.20028	4.78168	10.5731					3.38964	-0.593754	-1.76665	-0.0174161
0	mia5.10m1	10	10.6965	13.6814	7.46685	12.7812	16.7774	6.89056	9.54361	12.7012	7.7655	6.47112	3.0904	6.83473	7.56892	5.85629	3.49574	6.61864	12.2451	6.01106	7.17563	11.0392
0	mia5.10m2	10					15.9448	8.07313	6.59553	9.78167									14.7148	9.76968	8.14818	9.15475
0	mia5.10m3	10	5.37312	11.1107	5.24038	7.43766	4.45244	10.4639	5.64004	8.08029	5.62751	10.5465	-1.73091	1.71827	11.6826	16.3216	6.2319	10.8386	3.70176	10.2782	5.11002	9.61375
0	mia5.13m1	10					3.69177	19.3689	12.9644	4.59375	-8.07998	-4.38291	-5.26266	-9.49453					4.39723	19.5473	13.5163	6.47258
0	mia5.2m1	10	9.73391	8.30396	0.410469	9.37284	3.80274	7.74383	4.13022	3.08778	-3.34766	-1.75438	-9.21358	-3.5529	6.34014	4.43028	1.56001	5.65953	7.77489	5.07426	9.00122	12.6153
0	mia5.2m2	10	4.33251	9.00644	2.29645	9.34386	4.58436	15.9263	1.89672	9.65152	1.86643	4.349	1.15845	9.92803	1.60642	4.0776	1.9651	5.3285	4.0811	14.9644	4.76866	18.0512
0	mia5.2m3	10	4.92808	10.9649	3.55663	6.25751									7.45545	11.7988	1.29115	6.46738	0.645958	4.21012	4.66184	6.15956
0	mia5.11m3	19	-1.24126	0.807731	-2.94023	-1.14356	9.58086	5.44947	7.29971	-1.57485	-0.252705	-0.583062	-4.42211	-0.0092152	-0.364428	3.09774	0.442063	-0.439163	7.96407	7.40828	5.35513	-1.50289
0	mia5.14m1	19	-1.60971	11.7343	8.95989	4.07509	-1.86665	18.6626	4.14812	2.79674	-0.962795	10.8479	8.3891	3.81581	-5.56508	13.5456	9.02626	0.626364	-6.18192	12.6896	7.11137	2.66253
0	mia5.14m3	19	0.630576	4.95932	-5.29401	0.439336	-3.62624	5.51217	-2.06063	3.36578					-0.645977	6.37498	-7.33916	1.07756	-0.463373	11.4276	2.53523	11.7936
0	mia5.3m3	19	1.02086	2.0579	4.1319	4.95576	-6.43113	3.57858	2.66717	4.66822	-2.57021	-2.24409	-1.86295	4.07138	0.204993	1.10691	4.46682	5.40284	-1.67081	4.99702	3.87642	6.55849
0	mia5.3m4	19					10.6656	10.3063	6.87527	3.3672									10.1311	12.1572	5.01965	4.38628
0	mia5.3m5	19	7.46567	9.68497	4.7111	9.30139	5.03799	8.79809	13.0065	10.1423	0.621242	3.34987	-2.37746	3.97491	2.52398	5.90906	5.42791	7.22047	4.98828	6.22254	12.5493	10.3137
0	mia5.3m7	19	1.74873	3.02212	6.85552	5.02031	-12.4746	3.51858	4.76304	2.24668									-12.079	2.08102	3.39257	2.67618
1	mia3.2m3	10	7.00958	-1.76821	-2.58188	0.194658	13.8146	3.20028	4.78168	10.5731	-2.6898	3.64456	-4.87799	2.02071	3.38964	-0.593754	-1.76665	-0.0174161	6.26255	7.16291	3.76242	8.18864
1	mia5.10m1	10	10.6965	13.6814	7.46685	12.7812	16.7774	6.89056	9.54361	12.7012	7.7655	6.47112	3.0904	6.83473	7.56892	5.85629	3.49574	6.61864	12.2451	6.01106	7.17563	11.0392
1	mia5.10m2	10	4.24286	3.39393	2.80802	5.32276	15.9448	8.07313	6.59553	9.78167	-3.21788	5.50349	0.904648	1.2872	5.51221	8.12291	-0.662153	7.44318	14.7148	9.76968	8.14818	9.15475
1	mia5.10m3	10	5.37312	11.1107	5.24038	7.43766	4.45244	10.4639	5.64004	8.08029	5.62751	10.5465	-1.73091	1.71827	11.6826	16.3216	6.2319	10.8386	3.70176	10.2782	5.11002	9.61375
1	mia5.13m1	10	5.37645	7.30804	4.45819	6.37735	3.69177	19.3689	12.9644	4.59375	-8.07998	-4.38291	-5.26266	-9.49453	4.96414	6.37914	3.59925	0.127198	4.39723	19.5473	13.5163	6.47258
1	mia5.2m1	10	9.73391	8.30396	0.410469	9.37284	3.80274	7.74383	4.13022	3.08778	-3.34766	-1.75438	-9.21358	-3.5529	6.34014	4.43028	1.56001	5.65953	7.77489	5.07426	9.00122	12.6153
1	mia5.2m2	10	4.33251	9.00644	2.29645	9.34386	4.58436	15.9263	1.89672	9.65152	1.86643	4.349	1.15845	9.92803	1.60642	4.0776	1.9651	5.3285	4.0811	14.9644	4.76866	18.0512
1	mia5.2m3	10	4.92808	10.9649	3.55663	6.25751	4.30097	7.0561	2.19165	5.85285	-4.33654	8.78046	3.05332	0.79434	7.45545	11.7988	1.29115	6.46738	0.645958	4.21012	4.66184	6.15956
1	mia5.11m3	19	-1.24126	0.807731	-2.94023	-1.14356	9.58086	5.44947	7.29971	-1.57485	-0.252705	-0.583062	-4.42211	-0.0092152	-0.364428	3.09774	0.442063	-0.439163	7.96407	7.40828	5.35513	-1.50289
1	mia5.14m1	19	-1.60971	11.7343	8.95989	4.07509	-1.86665	18.6626	4.14812	2.79674	-0.962795	10.8479	8.3891	3.81581	-5.56508	13.5456	9.02626	0.626364	-6.18192	12.6896	7.11137	2.66253
1	mia5.14m3	19	0.630576	4.95932	-5.29401	0.439336	-3.62624	5.51217	-2.06063	3.36578	0.657217	2.62639	0.29889	-1.26018	-0.645977	6.37498	-7.33916	1.07756	-0.463373	11.4276	2.53523	11.7936
1	mia5.3m3	19	1.02086	2.0579	4.1319	4.95576	-6.43113	3.57858	2.66717	4.66822	-2.57021	-2.24409	-1.86295	4.07138	0.204993	1.10691	4.46682	5.40284	-1.67081	4.99702	3.87642	6.55849
1	mia5.3m4	19	3.18178	5.89276	2.21582	7.76372	10.6656	10.3063	6.87527	3.3672	-3.07143	6.71955	-2.33226	2.72592	3.99827	11.686	3.28978	5.66341	10.1311	12.1572	5.01965	4.38628
1	mia5.3m5	19	7.46567	9.68497	4.7111	9.30139	5.03799	8.79809	13.0065	10.1423	0.621242	3.34987	-2.37746	3.97491	2.52398	5.90906	5.42791	7.22047	4.98828	6.22254	12.5493	10.3137
1	mia5.3m7	19	1.74873	3.02212	6.85552	5.02031	-12.4746	3.51858	4.76304	2.24668	-2.94616	5.8673	-2.41004	3.11737	2.63809	6.50792	1.36545	1.9942	-12.079	2.08102	3.39257	2.67618
2	mia3.2m3	10	7.00958	-1.76821	-2.58188	0.194658	13.8146	3.20028	4.78168	10.5731	0.789958	1.92128	-1.09593	1.00336	3.38964	-0.593754	-1.76665	-0.0174161	9.43066	10.9637	6.94967	8.32577
2	mia5.10m1	10	10.6965	13.6814	7.46685	12.7812	16.7774	6.89056	9.54361	12.7012	7.7655	6.47112	3.0904	6.83473	7.56892	5.85629	3.49574	6.61864	12.2451	6.01106	7.17563	11.0392
2	mia5.10m2	10	3.53671	10.0198	2.18998	6.44849	15.9448	8.07313	6.59553	9.78167	3.035	0.461647	-2.76729	4.71264	5.03603	5.88584	3.74769	6.77301	14.7148	9.76968	8.14818	9.15475
2	mia5.10m3	10	5.37312	11.1107	5.24038	7.43766	4.45244	10.4639	5.64004	8.08029	5.62751	10.5465	-1.73091	1.71827	11.6826	16.3216	6.2319	10.8386	3.70176	10.2782	5.11002	9.61375
2	mia5.13m1	10	2.49871	6.12187	4.09078	7.11744	3.69177	19.3689	12.9644	4.59375	-8.07998	-4.38291	-5.26266	-9.49453	4.89941	6.73272	4.32812	1.50395	4.39723	19.5473	13.5163	6.47258
2	mia5.2m1	10	9.73391	8.30396	0.410469	9.37284	3.80274	7.74383	4.13022	3.08778	-3.34766	-1.75438	-9.21358	-3.5529	6.34014	4.43028	1.56001	5.65953	7.77489	5.07426	9.00122	12.6153
2	mia5.2m2	10	4.33251	9.00644	2.29645	9.34386	4.58436	15.9263	1.89672	9.65152	1.86643	4.349	1.15845	9.92803	1.60642	4.0776	1.9651	5.3285	4.0811	14.9644	4.76866	18.0512
2	mia5.2m3	10	4.92808	10.9649	3.55663	6.25751	6.86924	6.1622	8.04927	1.68691	0.712731	1.24946	-0.540284	1.11048	7.45545	11.7988	1.29115	6.46738	0.645958	4.21012	4.66184	6.15956
2	mia5.11m3	19	-1.24126	0.807731	-2.94023	-1.14356	9.58086	5.44947	7.29971	-1.57485	-0.252705	-0.583062	-4.42211	-0.0092152	-0.364428	3.09774	0.442063	-0.439163	7.96407	7.40828	5.35513	-1.50289
2	mia5.14m1	19	-1.60971	11.7343	8.95989	4.07509	-1.86665	18.6626	4.14812	2.79674	-0.962795	10.8479	8.3891	3.81581	-5.56508	13.5456	9.02626	0.626364	-6.18192	12.6896	7.11137	2.66253
2	mia5.14m3	19	0.630576	4.95932	-5.29401	0.439336	-3.62624	5.51217	-2.06063	3.36578	0.961321	0.286334	0.931803	0.958108	-0.645977	6.37498	-7.33916	1.07756	-0.463373	11.4276	2.53523	11.7936
2	mia5.3m3	19	1.02086	2.0579	4.1319	4.95576	-6.43113	3.57858	2.66717	4.66822	-2.57021	-2.24409	-1.86295	4.07138	0.204993	1.10691	4.46682	5.40284	-1.67081	4.99702	3.87642	6.55849
2	mia5.3m4	19	2.79679	8.92517	3.84019	4.4141	10.6656	10.3063	6.87527	3.3672	0.170261	7.45925	-1.33079	-1.36952	5.04899	3.58474	7.72975	7.34775	10.1311	12.1572	5.01965	4.38628
2	mia5.3m5	19	7.46567	9.68497	4.7111	9.30139	5.03799	8.79809	13.0065	10.1423	0.621242	3.34987	-2.37746	3.97491	2.52398	5.90906	5.42791	7.22047	4.98828	6.22254	12.5493	10.3137
2	mia5.3m7	19	1.74873	3.02212	6.85552	5.02031	-12.4746	3.51858	4.76304	2.24668	-1.7809	7.91898	-2.77041	5.99348	3.15333	7.59245	2.75675	3.86996	-12.079	2.08102	3.39257	2.67618
3	mia3.2m3	10	7.00958	-1.76821	-2.58188	0.194658	13.8146	3.20028	4.78168	10.5731	1.78788	4.19353	-0.589166	3.40785	3.38964	-0.593754	-1.76665	-0.0174161	7.29261	7.97852	11.3863	8.43267
3	mia5.10m1	10	10.6965	13.6814	7.46685	12.7812	16.7774	6.89056	9.54361	12.7012	7.7655	6.47112	3.0904	6.83473	7.56892	5.85629	3.49574	6.61864	12.2451	6.01106	7.17563	11.0392
3	mia5.10m2	10	2.66228	6.4058	2.49992	5.65877	15.9448	8.07313	6.59553	9.78167	3.89903	1.67619	-3.4371	6.68773	3.47624	5.89573	4.40849	7.03857	14.7148	9.76968	8.14818	9.15475
3	mia5.10m3	10	5.37312	11.1107	5.24038	7.43766	4.45244	10.4639	5.64004	8.08029	5.62751	10.5465	-1.73091	1.71827	11.6826	16.3216	6.2319	10.8386	3.70176	10.2782	5.11002	9.61375
3	mia5.13m1	10	1.69604	6.57718	1.94863	8.95191	3.69177	19.3689	12.9644	4.59375	-8.07998	-4.38291	-5.26266	-9.49453	4.70759	4.91609	1.42651	6.10354	4.39723	19.5473	13.5163	6.47258
3	mia5.2m1	10	9.73391	8.30396	0.410469	9.37284	3.80274	7.74383	4.13022	3.08778	-3.34766	-1.75438	-9.21358	-3.5529	6.34014	4.43028	1.56001	5.65953	7.77489	5.07426	9.00122	12.6153
3	mia5.2m2	10	4.33251	9.00644	2.29645	9.34386	4.58436	15.9263	1.89672	9.65152	1.86643	4.349	1.15845	9.92803	1.60642	4.0776	1.9651	5.3285	4.0811	14.9644	4.76866	18.0512
3	mia5.2m3	10	4.92808	10.9649	3.55663	6.25751	6.18378	9.11087	2.91476	9.12496	-1.42767	0.153082	-2.90712	-0.017652	7.45545	11.7988	1.29115	6.46738	0.645958	4.21012	4.66184	6.15956
3	mia5.11m3	19	-1.24126	0.807731	-2.94023	-1.14356	9.58086	5.44947	7.29971	-1.57485	-0.252705	-0.583062	-4.42211	-0.0092152	-0.364428	3.09774	0.442063	-0.439163	7.96407	7.40828	5.35513	-1.50289
3	mia5.14m1	19	-1.60971	11.7343	8.95989	4.07509	-1.86665	18.6626	4.14812	2.79674	-0.962795	10.8479	8.3891	3.81581	-5.56508	13.5456	9.02626	0.626364	-6.18192	12.6896	7.11137	2.66253
3	mia5.14m3	19	0.630576	4.95932	-5.29401	0.439336	-3.62624	5.51217	-2.06063	3.36578	-0.473037	0.918157	-1.08689	4.97811	-0.645977	6.37498	-7.33916	1.07756	-0.463373	11.4276	2.53523	11.7936
3	mia5.3m3	19	1.02086	2.0579	4.1319	4.95576	-6.43113	3.57858	2.66717	4.66822	-2.57021	-2.24409	-1.86295	4.07138	0.204993	1.10691	4.46682	5.40284	-1.67081	4.99702	3.87642	6.55849
3	mia5.3m4	19	4.77691	9.4689	-2.74134	6.94711	10.6656	10.3063	6.87527	3.3672	-3.23342	4.96014	-4.23529	0.629343	1.88869	8.77284	-0.538868	2.26115	10.1311	12.1572	5.01965	4.38628
3	mia5.3m5	19	7.46567	9.68497	4.7111	9.30139	5.03799	8.79809	13.0065	10.1423	0.621242	3.34987	-2.37746	3.97491	2.52398	5.90906	5.42791	7.22047	4.98828	6.22254	12.5493	10.3137
3	mia5.3m7	19	1.74873	3.02212	6.85552	5.02031	-12.4746	3.51858	4.76304	2.24668	1.99721	3.53817	-4.44318	-2.15337	3.08635	8.52522	3.74345	5.35489	-12.079	2.08102	3.39257	2.67618
4	mia3.2m3	10	7.00958	-1.76821	-2.58188	0.194658	13.8146	3.20028	4.78168	10.5731	0.0718612	5.00851	-4.70506	1.6496	3.38964	-0.593754	-1.76665	-0.0174161	5.39175	10.4403	4.52308	4.65659
4	mia5.10m1	10	10.6965	13.6814	7.46685	12.7812	16.7774	6.89056	9.54361	12.7012	7.7655	6.47112	3.0904	6.83473	7.56892	5.85629	3.49574	6.61864	12.2451	6.01106	7.17563	11.0392
4	mia5.10m2	10	3.44122	6.23252	4.25524	4.41285	15.9448	8.07313	6.59553	9.78167	1.81596	4.00425	-1.11259	5.44739	2.36125	4.45339	2.29971	8.9842	14.7148	9.76968	8.14818	9.15475
4	mia5.10m3	10	5.37312	11.1107	5.24038	7.43766	4.45244	10.4639	5.64004	8.08029	5.62751	10.5465	-1.73091	1.71827	11.6826	16.3216	6.2319	10.8386	3.70176	10.2782	5.11002	9.61375
4	mia5.13m1	10	3.5983	3.78676	2.72208	4.69975	3.69177	19.3689	12.9644	4.59375	-8.07998	-4.38291	-5.26266	-9.49453	-0.159077	4.31054	4.78092	3.41611	4.39723	19.5473	13.5163	6.47258
4	mia5.2m1	10	9.73391	8.30396	0.410469	9.37284	3.80274	7.74383	4.13022	3.08778	-3.34766	-1.75438	-9.21358	-3.5529	6.34014	4.43028	1.56001	5.65953	7.77489	5.07426	9.00122	12.6153
4	mia5.2m2	10	4.33251	9.00644	2.29645	9.34386	4.58436	15.9263	1.89672	9.65152	1.86643	4.349	1.15845	9.92803	1.60642	4.0776	1.9651	5.3285	4.0811	14.9644	4.76866	18.0512
4	mia5.2m3	10	4.92808	10.9649	3.55663	6.25751	7.70319	9.19646	4.07354	2.6787	2.72148	1.40399	-1.52765	3.05884	7.45545	11.7988	1.29115	6.46738	0.645958	4.21012	4.66184	6.15956
4	mia5.11m3	19	-1.24126	0.807731	-2.94023	-1.14356	9.58086	5.44947	7.29971	-1.57485	-0.252705	-0.583062	-4.42211	-0.0092152	-0.364428	3.09774	0.442063	-0.439163	7.96407	7.40828	5.35513	-1.50289
4	mia5.14m1	19	-1.60971	11.7343	8.95989	4.07509	-1.86665	18.6626	4.14812	2.79674	-0.962795	10.8479	8.3891	3.81581	-5.56508	13.5456	9.02626	0.626364	-6.18192	12.6896	7.11137	2.66253
4	mia5.14m3	19	0.630576	4.95932	-5.29401	0.439336	-3.62624	5.51217	-2.06063	3.36578	-2.39725	4.07371	-3.36408	2.61554	-0.645977	6.37498	-7.33916	1.07756	-0.463373	11.4276	2.53523	11.7936
4	mia5.3m3	19	1.02086	2.0579	4.1319	4.95576	-6.43113	3.57858	2.66717	4.66822	-2.57021	-2.24409	-1.86295	4.07138	0.204993	1.10691	4.46682	5.40284	-1.67081	4.99702	3.87642	6.55849
4	mia5.3m4	19	6.96937	7.88329	5.3581	5.85133	10.6656	10.3063	6.87527	3.3672	-0.46134	3.42034	-2.37843	6.33222	1.23637	6.50932	6.54017	3.8261	10.1311	12.1572	5.01965	4.38628
4	mia5.3m5	19	7.46567	9.68497	4.7111	9.30139	5.03799	8.79809	13.0065	10.1423	0.621242	3.34987	-2.37746	3.97491	2.52398	5.90906	5.42791	7.22047	4.98828	6.22254	12.5493	10.3137
4	mia5.3m7	19	1.74873	3.02212	6.85552	5.02031	-12.4746	3.51858	4.76304	2.24668	1.62847	1.75826	1.25795	6.19203	3.07021	4.24732	1.54813	4.9516	-12.079	2.08102	3.39257	2.67618
5	mia3.2m3	10	7.00958	-1.76821	-2.58188	0.194658	13.8146	3.20028	4.78168	10.5731	0.905071	4.44236	-3.58467	2.46432	3.38964	-0.593754	-1.76665	-0.0174161	5.524	10.1704	6.67278	11.2466
5	mia5.10m1	10	10.6965	13.6814	7.46685	12.7812	16.7774	6.89056	9.54361	12.7012	7.7655	6.47112	3.0904	6.83473	7.56892	5.85629	3.49574	6.61864	12.2451	6.01106	7.17563	11.0392
5	mia5.10m2	10	4.21581	8.27548	2.74275	6.97928	15.9448	8.07313	6.59553	9.78167	1.05363	2.68702	2.17379	1.29281	2.3573	6.0983	0.261694	4.33332	14.7148	9.76968	8.14818	9.15475
5	mia5.10m3	10	5.37312	11.1107	5.24038	7.43766	4.45244	10.4639	5.64004	8.08029	5.62751	10.5465	-1.73091	1.71827	11.6826	16.3216	6.2319	10.8386	3.70176	10.2782	5.11002	9.61375
5	mia5.13m1	10	2.74491	8.14245	1.03062	1.5123	3.69177	19.3689	12.9644	4.59375	-8.07998	-4.38291	-5.26266	-9.49453	-0.137161	4.54608	4.56218	6.53093	4.39723	19.5473	13.5163	6.47258
5	mia5.2m1	10	9.73391	8.30396	0.410469	9.37284	3.80274	7.74383	4.13022	3.08778	-3.34766	-1.75438	-9.21358	-3.5529	6.34014	4.43028	1.56001	5.65953	7.77489	5.07426	9.00122	12.6153
5	mia5.2m2	10	4.33251	9.00644	2.29645	9.34386	4.58436	15.9263	1.89672	9.65152	1.86643	4.349	1.15845	9.92803	1.60642	4.0776	1.9651	5.3285	4.0811	14.9644	4.76866	18.0512
5	mia5.2m3	10	4.92808	10.9649	3.55663	6.25751	4.53264	11.1728	8.38493	6.63508	0.026315	2.26512	-2.22883	-0.797449	7.45545	11.7988	1.29115	6.46738	0.645958	4.21012	4.66184	6.15956
5	mia5.11m3	19	-1.24126	0.807731	-2.94023	-1.14356	9.58086	5.44947	7.29971	-1.57485	-0.252705	-0.583062	-4.42211	-0.0092152	-0.364428	3.09774	0.442063	-0.439163	7.96407	7.40828	5.35513	-1.50289
5	mia5.14m1	19	-1.60971	11.7343	8.95989	4.07509	-1.86665	18.6626	4.14812	2.79674	-0.962795	10.8479	8.3891	3.81581	-5.56508	13.5456	9.02626	0.626364	-6.18192	12.6896	7.11137	2.66253
5	mia5.14m3	19	0.630576	4.95932	-5.29401	0.439336	-3.62624	5.51217	-2.06063	3.36578	0.668763	4.98614	-0.263454	1.88074	-0.645977	6.37498	-7.33916	1.07756	-0.463373	11.4276	2.53523	11.7936
5	mia5.3m3	19	1.02086	2.0579	4.1319	4.95576	-6.43113	3.57858	2.66717	4.66822	-2.57021	-2.24409	-1.86295	4.07138	0.204993	1.10691	4.46682	5.40284	-1.67081	4.99702	3.87642	6.55849
5	mia5.3m4	19	3.90213	2.36081	3.73868	7.2857	10.6656	10.3063	6.87527	3.3672	-1.41657	2.21534	-3.98333	3.7385	1.46462	6.86982	-1.99531	5.60161	10.1311	12.1572	5.01965	4.38628
5	mia5.3m5	19	7.46567	9.68497	4.7111	9.30139	5.03799	8.79809	13.0065	10.1423	0.621242	3.34987	-2.37746	3.97491	2.52398	5.90906	5.42791	7.22047	4.98828	6.22254	12.5493	10.3137
5	mia5.3m7	19	1.74873	3.02212	6.85552	5.02031	-12.4746	3.51858	4.76304	2.24668	0.907421	-1.00117	0.824241	2.97601	-0.253476	7.8815	4.02972	2.49269	-12.079	2.08102	3.39257	2.67618

## Sheet: n55
Imputation_	Subject	GD	N55_LAC_HIGH_DEV	N55_LAC_LOW_DEV	N55_LAC_HIGH_CON	N55_LAC_LOW_CON	N55_LFC_HIGH_DEV	N55_LFC_LOW_DEV	N55_LFC_HIGH_CON	N55_LFC_LOW_CON	N55_LML_HIGH_DEV	N55_LML_LOW_DEV	N55_LML_HIGH_CON	N55_LML_LOW_CON	N55_RAC_HIGH_DEV	N55_RAC_LOW_DEV	N55_RAC_HIGH_CON	N55_RAC_LOW_CON	N55_RFC_HIGH_DEV	N55_RFC_LOW_DEV	N55_RFC_HIGH_CON	N55_RFC_LOW_CON
0	mia3.2m3	10	5.24946	-3.23675	-7.77596	-4.85883	9.00484	-7.19114	-5.85811	1.18578					3.67228	-2.17088	-4.93603	-1.52205
0	mia5.10m1	10	-22.3503	-9.76157	-17.7149	-1.30087	-21.4473	-23.701	-25.0265	-18.0921	-23.7547	-15.0161	-21.3468	-9.15827	-24.3596	-15.9848	-20.7385	-8.65494	-20.2043	-20.247	-20.7212	-15.9086
0	mia5.10m2	10					-33.759	-25.9318	-54.8679	-27.4577									-35.9547	-25.0547	-55.7617	-27.2193
0	mia5.10m3	10	-10.7004	-1.25704	-10.9365	-6.08179	-21.4202	-7.70354	-20.4416	-10.3914	-9.78049	4.07927	-11.5507	-8.70514	-19.8364	-10.0302	-24.1544	-19.5856	-22.3041	-10.5766	-22.0524	-13.3934
0	mia5.13m1	10					-16.7634	1.79539	-16.9223	-18.2387	-7.68026	-5.04161	-12.1165	-13.2799					-16.6386	1.99075	-17.1529	-13.7216
0	mia5.2m1	10	-9.55362	-6.57051	-20.9222	-10.5938	-9.65547	-6.46342	-16.0454	-14.5726	-10.2859	-5.04146	-14.2179	-11.34	-13.4461	-11.648	-22.3495	-16.7338	-12.1676	-16.9517	-23.0642	-13.1274
0	mia5.2m2	10	-4.65379	-6.9554	-9.91718	-6.09206	-14.596	-15.3696	-17.5281	-21.7656	-9.42257	-13.1355	-11.7455	-9.34195	-6.59195	-8.00134	-7.22524	-5.91877	-18.5574	-18.5928	-16.7068	-14.6946
0	mia5.2m3	10	-3.32333	5.14381	-7.89627	0.207783									-5.0036	4.57346	-12.7484	-3.07215	-20.3772	-9.02884	-23.4124	-9.56512
0	mia5.11m3	19	-2.83978	-2.49697	-4.97379	-4.698	-23.2976	-24.2908	-25.2233	-27.1724	1.84368	-1.36531	-4.35298	-1.72656	-11.8076	-7.14332	-13.2204	-11.4056	-24.9331	-19.7979	-24.9472	-24.5227
0	mia5.14m1	19	-26.1268	-5.89382	-17.2766	-12.7306	-30.6242	-6.06794	-31.1344	-17.6207	-25.849	-6.56131	-17.8957	-13.0949	-25.3868	-5.73901	-20.4758	-12.7348	-33.0223	-9.59234	-25.0145	-12.8337
0	mia5.14m3	19	-21.0435	-21.5272	-20.3856	-15.2175	-33.5774	-29.3613	-28.3967	-24.4085					-27.1232	-23.6515	-24.0566	-20.3024	-16.8605	-11.695	-9.9394	-4.96631
0	mia5.3m3	19	-5.51717	-3.10306	-0.784616	-2.39759	-24.754	-14.8481	-12.1779	-11.6321	-6.90992	-7.40117	-6.18567	-1.72897	-7.31358	-4.59908	-5.18353	-4.57266	-11.9115	-9.90841	-6.04484	-2.19072
0	mia5.3m4	19					-19.6063	-23.3058	-24.6029	-17.1054									-22.8354	-19.7705	-35.4519	-17.5787
0	mia5.3m5	19	-14.1527	-11.4389	-16.4842	-7.43887	-29.2249	-24.4092	-41.7379	-17.5271	-9.47338	-6.40872	-12.2472	-3.09894	-17.3192	-14.1312	-21.2937	-7.84732	-26.5577	-25.5956	-38.4204	-14.8141
0	mia5.3m7	19	-10.5843	-7.44666	-10.7584	-13.1902	-28.9745	-14.5579	-19.6393	-24.4088									-27.1022	-13.8138	-20.3307	-21.0067
1	mia3.2m3	10	5.24946	-3.23675	-7.77596	-4.85883	9.00484	-7.19114	-5.85811	1.18578	-11.0287	-2.77148	-12.7222	-6.97746	3.67228	-2.17088	-4.93603	-1.52205	-24.6978	-16.4221	-25.0521	-11.3481
1	mia5.10m1	10	-22.3503	-9.76157	-17.7149	-1.30087	-21.4473	-23.701	-25.0265	-18.0921	-23.7547	-15.0161	-21.3468	-9.15827	-24.3596	-15.9848	-20.7385	-8.65494	-20.2043	-20.247	-20.7212	-15.9086
1	mia5.10m2	10	-6.9146	-4.91495	-13.6614	-5.07144	-33.759	-25.9318	-54.8679	-27.4577	-8.75905	-5.39545	-14.9708	-8.28461	-10.9207	-5.83621	-17.4702	-10.8908	-35.9547	-25.0547	-55.7617	-27.2193
1	mia5.10m3	10	-10.7004	-1.25704	-10.9365	-6.08179	-21.4202	-7.70354	-20.4416	-10.3914	-9.78049	4.07927	-11.5507	-8.70514	-19.8364	-10.0302	-24.1544	-19.5856	-22.3041	-10.5766	-22.0524	-13.3934
1	mia5.13m1	10	-13.5763	-0.031186	-12.5035	-8.75685	-16.7634	1.79539	-16.9223	-18.2387	-7.68026	-5.04161	-12.1165	-13.2799	-13.8492	-9.9633	-14.9718	-14.1911	-16.6386	1.99075	-17.1529	-13.7216
1	mia5.2m1	10	-9.55362	-6.57051	-20.9222	-10.5938	-9.65547	-6.46342	-16.0454	-14.5726	-10.2859	-5.04146	-14.2179	-11.34	-13.4461	-11.648	-22.3495	-16.7338	-12.1676	-16.9517	-23.0642	-13.1274
1	mia5.2m2	10	-4.65379	-6.9554	-9.91718	-6.09206	-14.596	-15.3696	-17.5281	-21.7656	-9.42257	-13.1355	-11.7455	-9.34195	-6.59195	-8.00134	-7.22524	-5.91877	-18.5574	-18.5928	-16.7068	-14.6946
1	mia5.2m3	10	-3.32333	5.14381	-7.89627	0.207783	-23.8051	-15.2269	-22.6904	-14.1915	-8.12582	-8.88225	-14.2957	-10.147	-5.0036	4.57346	-12.7484	-3.07215	-20.3772	-9.02884	-23.4124	-9.56512
1	mia5.11m3	19	-2.83978	-2.49697	-4.97379	-4.698	-23.2976	-24.2908	-25.2233	-27.1724	1.84368	-1.36531	-4.35298	-1.72656	-11.8076	-7.14332	-13.2204	-11.4056	-24.9331	-19.7979	-24.9472	-24.5227
1	mia5.14m1	19	-26.1268	-5.89382	-17.2766	-12.7306	-30.6242	-6.06794	-31.1344	-17.6207	-25.849	-6.56131	-17.8957	-13.0949	-25.3868	-5.73901	-20.4758	-12.7348	-33.0223	-9.59234	-25.0145	-12.8337
1	mia5.14m3	19	-21.0435	-21.5272	-20.3856	-15.2175	-33.5774	-29.3613	-28.3967	-24.4085	-16.181	-3.63563	-16.7045	-9.3853	-27.1232	-23.6515	-24.0566	-20.3024	-16.8605	-11.695	-9.9394	-4.96631
1	mia5.3m3	19	-5.51717	-3.10306	-0.784616	-2.39759	-24.754	-14.8481	-12.1779	-11.6321	-6.90992	-7.40117	-6.18567	-1.72897	-7.31358	-4.59908	-5.18353	-4.57266	-11.9115	-9.90841	-6.04484	-2.19072
1	mia5.3m4	19	-11.9765	-3.63823	-11.6625	-9.59554	-19.6063	-23.3058	-24.6029	-17.1054	-9.8065	-8.7856	-13.3453	-8.03419	-13.0923	-10.0319	-13.3172	-14.1112	-22.8354	-19.7705	-35.4519	-17.5787
1	mia5.3m5	19	-14.1527	-11.4389	-16.4842	-7.43887	-29.2249	-24.4092	-41.7379	-17.5271	-9.47338	-6.40872	-12.2472	-3.09894	-17.3192	-14.1312	-21.2937	-7.84732	-26.5577	-25.5956	-38.4204	-14.8141
1	mia5.3m7	19	-10.5843	-7.44666	-10.7584	-13.1902	-28.9745	-14.5579	-19.6393	-24.4088	-11.8871	-8.228	-13.4968	-6.78894	-11.7428	-10.8048	-21.7639	-10.7859	-27.1022	-13.8138	-20.3307	-21.0067
2	mia3.2m3	10	5.24946	-3.23675	-7.77596	-4.85883	9.00484	-7.19114	-5.85811	1.18578	-16.5519	-2.37879	-9.95964	-8.08429	3.67228	-2.17088	-4.93603	-1.52205	-18.9187	-13.7042	-24.6536	-13.92
2	mia5.10m1	10	-22.3503	-9.76157	-17.7149	-1.30087	-21.4473	-23.701	-25.0265	-18.0921	-23.7547	-15.0161	-21.3468	-9.15827	-24.3596	-15.9848	-20.7385	-8.65494	-20.2043	-20.247	-20.7212	-15.9086
2	mia5.10m2	10	-8.16184	-4.19451	-12.9236	-5.87759	-33.759	-25.9318	-54.8679	-27.4577	-4.70233	-4.78301	-18.1089	-9.3089	-12.9291	-11.935	-17.8352	-8.47529	-35.9547	-25.0547	-55.7617	-27.2193
2	mia5.10m3	10	-10.7004	-1.25704	-10.9365	-6.08179	-21.4202	-7.70354	-20.4416	-10.3914	-9.78049	4.07927	-11.5507	-8.70514	-19.8364	-10.0302	-24.1544	-19.5856	-22.3041	-10.5766	-22.0524	-13.3934
2	mia5.13m1	10	-4.26543	-7.52055	-11.8196	-5.45895	-16.7634	1.79539	-16.9223	-18.2387	-7.68026	-5.04161	-12.1165	-13.2799	-8.5237	-10.8634	-17.8579	-8.81463	-16.6386	1.99075	-17.1529	-13.7216
2	mia5.2m1	10	-9.55362	-6.57051	-20.9222	-10.5938	-9.65547	-6.46342	-16.0454	-14.5726	-10.2859	-5.04146	-14.2179	-11.34	-13.4461	-11.648	-22.3495	-16.7338	-12.1676	-16.9517	-23.0642	-13.1274
2	mia5.2m2	10	-4.65379	-6.9554	-9.91718	-6.09206	-14.596	-15.3696	-17.5281	-21.7656	-9.42257	-13.1355	-11.7455	-9.34195	-6.59195	-8.00134	-7.22524	-5.91877	-18.5574	-18.5928	-16.7068	-14.6946
2	mia5.2m3	10	-3.32333	5.14381	-7.89627	0.207783	-26.943	-22.0898	-27.8922	-20.0929	-4.72662	-11.3655	-10.1376	-9.45997	-5.0036	4.57346	-12.7484	-3.07215	-20.3772	-9.02884	-23.4124	-9.56512
2	mia5.11m3	19	-2.83978	-2.49697	-4.97379	-4.698	-23.2976	-24.2908	-25.2233	-27.1724	1.84368	-1.36531	-4.35298	-1.72656	-11.8076	-7.14332	-13.2204	-11.4056	-24.9331	-19.7979	-24.9472	-24.5227
2	mia5.14m1	19	-26.1268	-5.89382	-17.2766	-12.7306	-30.6242	-6.06794	-31.1344	-17.6207	-25.849	-6.56131	-17.8957	-13.0949	-25.3868	-5.73901	-20.4758	-12.7348	-33.0223	-9.59234	-25.0145	-12.8337
2	mia5.14m3	19	-21.0435	-21.5272	-20.3856	-15.2175	-33.5774	-29.3613	-28.3967	-24.4085	-8.76922	-6.58633	-11.7211	-8.63334	-27.1232	-23.6515	-24.0566	-20.3024	-16.8605	-11.695	-9.9394	-4.96631
2	mia5.3m3	19	-5.51717	-3.10306	-0.784616	-2.39759	-24.754	-14.8481	-12.1779	-11.6321	-6.90992	-7.40117	-6.18567	-1.72897	-7.31358	-4.59908	-5.18353	-4.57266	-11.9115	-9.90841	-6.04484	-2.19072
2	mia5.3m4	19	-13.8932	-4.25506	-16.3773	-5.80775	-19.6063	-23.3058	-24.6029	-17.1054	-9.89309	-7.39978	-10.25	-7.08845	-14.2041	-6.81757	-15.3596	-9.55994	-22.8354	-19.7705	-35.4519	-17.5787
2	mia5.3m5	19	-14.1527	-11.4389	-16.4842	-7.43887	-29.2249	-24.4092	-41.7379	-17.5271	-9.47338	-6.40872	-12.2472	-3.09894	-17.3192	-14.1312	-21.2937	-7.84732	-26.5577	-25.5956	-38.4204	-14.8141
2	mia5.3m7	19	-10.5843	-7.44666	-10.7584	-13.1902	-28.9745	-14.5579	-19.6393	-24.4088	-12.2293	-1.58069	-11.0261	-7.94736	-12.2809	-12.7181	-15.3302	-14.1767	-27.1022	-13.8138	-20.3307	-21.0067
3	mia3.2m3	10	5.24946	-3.23675	-7.77596	-4.85883	9.00484	-7.19114	-5.85811	1.18578	-10.0149	-7.16027	-6.98927	-4.97884	3.67228	-2.17088	-4.93603	-1.52205	-19.7042	-15.8365	-31.0016	-15.5334
3	mia5.10m1	10	-22.3503	-9.76157	-17.7149	-1.30087	-21.4473	-23.701	-25.0265	-18.0921	-23.7547	-15.0161	-21.3468	-9.15827	-24.3596	-15.9848	-20.7385	-8.65494	-20.2043	-20.247	-20.7212	-15.9086
3	mia5.10m2	10	-7.68834	-11.4061	-12.1574	-7.7032	-33.759	-25.9318	-54.8679	-27.4577	-11.1621	-8.19727	-12.0512	-6.85074	-10.487	-9.06957	-20.1366	-9.25468	-35.9547	-25.0547	-55.7617	-27.2193
3	mia5.10m3	10	-10.7004	-1.25704	-10.9365	-6.08179	-21.4202	-7.70354	-20.4416	-10.3914	-9.78049	4.07927	-11.5507	-8.70514	-19.8364	-10.0302	-24.1544	-19.5856	-22.3041	-10.5766	-22.0524	-13.3934
3	mia5.13m1	10	-8.42272	-9.14296	-11.2627	-8.75108	-16.7634	1.79539	-16.9223	-18.2387	-7.68026	-5.04161	-12.1165	-13.2799	-12.0418	-8.04148	-15.777	-15.047	-16.6386	1.99075	-17.1529	-13.7216
3	mia5.2m1	10	-9.55362	-6.57051	-20.9222	-10.5938	-9.65547	-6.46342	-16.0454	-14.5726	-10.2859	-5.04146	-14.2179	-11.34	-13.4461	-11.648	-22.3495	-16.7338	-12.1676	-16.9517	-23.0642	-13.1274
3	mia5.2m2	10	-4.65379	-6.9554	-9.91718	-6.09206	-14.596	-15.3696	-17.5281	-21.7656	-9.42257	-13.1355	-11.7455	-9.34195	-6.59195	-8.00134	-7.22524	-5.91877	-18.5574	-18.5928	-16.7068	-14.6946
3	mia5.2m3	10	-3.32333	5.14381	-7.89627	0.207783	-23.8283	-14.3171	-23.0478	-16.3631	-9.86162	-4.2831	-9.0511	-12.2147	-5.0036	4.57346	-12.7484	-3.07215	-20.3772	-9.02884	-23.4124	-9.56512
3	mia5.11m3	19	-2.83978	-2.49697	-4.97379	-4.698	-23.2976	-24.2908	-25.2233	-27.1724	1.84368	-1.36531	-4.35298	-1.72656	-11.8076	-7.14332	-13.2204	-11.4056	-24.9331	-19.7979	-24.9472	-24.5227
3	mia5.14m1	19	-26.1268	-5.89382	-17.2766	-12.7306	-30.6242	-6.06794	-31.1344	-17.6207	-25.849	-6.56131	-17.8957	-13.0949	-25.3868	-5.73901	-20.4758	-12.7348	-33.0223	-9.59234	-25.0145	-12.8337
3	mia5.14m3	19	-21.0435	-21.5272	-20.3856	-15.2175	-33.5774	-29.3613	-28.3967	-24.4085	-10.3381	-4.94331	-8.05166	-6.29055	-27.1232	-23.6515	-24.0566	-20.3024	-16.8605	-11.695	-9.9394	-4.96631
3	mia5.3m3	19	-5.51717	-3.10306	-0.784616	-2.39759	-24.754	-14.8481	-12.1779	-11.6321	-6.90992	-7.40117	-6.18567	-1.72897	-7.31358	-4.59908	-5.18353	-4.57266	-11.9115	-9.90841	-6.04484	-2.19072
3	mia5.3m4	19	-11.6598	-4.01958	-13.2567	-4.69736	-19.6063	-23.3058	-24.6029	-17.1054	-2.37298	-6.1391	-13.2533	-7.75832	-20.3191	-12.5944	-14.133	-8.2492	-22.8354	-19.7705	-35.4519	-17.5787
3	mia5.3m5	19	-14.1527	-11.4389	-16.4842	-7.43887	-29.2249	-24.4092	-41.7379	-17.5271	-9.47338	-6.40872	-12.2472	-3.09894	-17.3192	-14.1312	-21.2937	-7.84732	-26.5577	-25.5956	-38.4204	-14.8141
3	mia5.3m7	19	-10.5843	-7.44666	-10.7584	-13.1902	-28.9745	-14.5579	-19.6393	-24.4088	-9.67868	-3.16789	-14.5198	-10.9572	-14.1378	-15.4486	-19.9654	-11.6397	-27.1022	-13.8138	-20.3307	-21.0067
4	mia3.2m3	10	5.24946	-3.23675	-7.77596	-4.85883	9.00484	-7.19114	-5.85811	1.18578	-8.32701	-6.44873	-10.623	-6.83967	3.67228	-2.17088	-4.93603	-1.52205	-17.5169	-16.51	-28.2319	-14.386
4	mia5.10m1	10	-22.3503	-9.76157	-17.7149	-1.30087	-21.4473	-23.701	-25.0265	-18.0921	-23.7547	-15.0161	-21.3468	-9.15827	-24.3596	-15.9848	-20.7385	-8.65494	-20.2043	-20.247	-20.7212	-15.9086
4	mia5.10m2	10	-12.4558	-7.46248	-11.9237	-4.54043	-33.759	-25.9318	-54.8679	-27.4577	-18.8908	-4.04379	-10.7563	-9.26091	-12.8866	-3.84421	-14.0015	-9.7951	-35.9547	-25.0547	-55.7617	-27.2193
4	mia5.10m3	10	-10.7004	-1.25704	-10.9365	-6.08179	-21.4202	-7.70354	-20.4416	-10.3914	-9.78049	4.07927	-11.5507	-8.70514	-19.8364	-10.0302	-24.1544	-19.5856	-22.3041	-10.5766	-22.0524	-13.3934
4	mia5.13m1	10	-7.24858	-4.43784	-15.8895	-8.14309	-16.7634	1.79539	-16.9223	-18.2387	-7.68026	-5.04161	-12.1165	-13.2799	-16.9782	-8.83076	-13.9697	-7.21796	-16.6386	1.99075	-17.1529	-13.7216
4	mia5.2m1	10	-9.55362	-6.57051	-20.9222	-10.5938	-9.65547	-6.46342	-16.0454	-14.5726	-10.2859	-5.04146	-14.2179	-11.34	-13.4461	-11.648	-22.3495	-16.7338	-12.1676	-16.9517	-23.0642	-13.1274
4	mia5.2m2	10	-4.65379	-6.9554	-9.91718	-6.09206	-14.596	-15.3696	-17.5281	-21.7656	-9.42257	-13.1355	-11.7455	-9.34195	-6.59195	-8.00134	-7.22524	-5.91877	-18.5574	-18.5928	-16.7068	-14.6946
4	mia5.2m3	10	-3.32333	5.14381	-7.89627	0.207783	-19.2911	-18.6809	-25.6347	-19.0758	-11.8971	-4.34926	-19.1953	-10.5996	-5.0036	4.57346	-12.7484	-3.07215	-20.3772	-9.02884	-23.4124	-9.56512
4	mia5.11m3	19	-2.83978	-2.49697	-4.97379	-4.698	-23.2976	-24.2908	-25.2233	-27.1724	1.84368	-1.36531	-4.35298	-1.72656	-11.8076	-7.14332	-13.2204	-11.4056	-24.9331	-19.7979	-24.9472	-24.5227
4	mia5.14m1	19	-26.1268	-5.89382	-17.2766	-12.7306	-30.6242	-6.06794	-31.1344	-17.6207	-25.849	-6.56131	-17.8957	-13.0949	-25.3868	-5.73901	-20.4758	-12.7348	-33.0223	-9.59234	-25.0145	-12.8337
4	mia5.14m3	19	-21.0435	-21.5272	-20.3856	-15.2175	-33.5774	-29.3613	-28.3967	-24.4085	-10.6489	-5.7679	-12.4293	-8.77222	-27.1232	-23.6515	-24.0566	-20.3024	-16.8605	-11.695	-9.9394	-4.96631
4	mia5.3m3	19	-5.51717	-3.10306	-0.784616	-2.39759	-24.754	-14.8481	-12.1779	-11.6321	-6.90992	-7.40117	-6.18567	-1.72897	-7.31358	-4.59908	-5.18353	-4.57266	-11.9115	-9.90841	-6.04484	-2.19072
4	mia5.3m4	19	-15.9337	-7.55154	-14.1591	-9.07477	-19.6063	-23.3058	-24.6029	-17.1054	-7.2953	-6.4401	-12.1148	-7.07888	-13.8952	-10.2809	-15.0551	-9.68711	-22.8354	-19.7705	-35.4519	-17.5787
4	mia5.3m5	19	-14.1527	-11.4389	-16.4842	-7.43887	-29.2249	-24.4092	-41.7379	-17.5271	-9.47338	-6.40872	-12.2472	-3.09894	-17.3192	-14.1312	-21.2937	-7.84732	-26.5577	-25.5956	-38.4204	-14.8141
4	mia5.3m7	19	-10.5843	-7.44666	-10.7584	-13.1902	-28.9745	-14.5579	-19.6393	-24.4088	-16.841	-1.44634	-10.3005	-7.45914	-11.8373	-2.4625	-12.4753	-10.3797	-27.1022	-13.8138	-20.3307	-21.0067
5	mia3.2m3	10	5.24946	-3.23675	-7.77596	-4.85883	9.00484	-7.19114	-5.85811	1.18578	-9.69041	-9.99439	-11.9647	-8.85873	3.67228	-2.17088	-4.93603	-1.52205	-22.7003	-13.1886	-26.3168	-17.153
5	mia5.10m1	10	-22.3503	-9.76157	-17.7149	-1.30087	-21.4473	-23.701	-25.0265	-18.0921	-23.7547	-15.0161	-21.3468	-9.15827	-24.3596	-15.9848	-20.7385	-8.65494	-20.2043	-20.247	-20.7212	-15.9086
5	mia5.10m2	10	-9.42484	-8.80451	-12.5594	-6.93091	-33.759	-25.9318	-54.8679	-27.4577	-9.20596	-5.45642	-7.46694	-4.74779	-9.83117	-9.98132	-18.1056	-12.6523	-35.9547	-25.0547	-55.7617	-27.2193
5	mia5.10m3	10	-10.7004	-1.25704	-10.9365	-6.08179	-21.4202	-7.70354	-20.4416	-10.3914	-9.78049	4.07927	-11.5507	-8.70514	-19.8364	-10.0302	-24.1544	-19.5856	-22.3041	-10.5766	-22.0524	-13.3934
5	mia5.13m1	10	-8.66109	-4.02299	-14.4055	-7.63663	-16.7634	1.79539	-16.9223	-18.2387	-7.68026	-5.04161	-12.1165	-13.2799	-12.6679	-6.02053	-18.3882	-12.2596	-16.6386	1.99075	-17.1529	-13.7216
5	mia5.2m1	10	-9.55362	-6.57051	-20.9222	-10.5938	-9.65547	-6.46342	-16.0454	-14.5726	-10.2859	-5.04146	-14.2179	-11.34	-13.4461	-11.648	-22.3495	-16.7338	-12.1676	-16.9517	-23.0642	-13.1274
5	mia5.2m2	10	-4.65379	-6.9554	-9.91718	-6.09206	-14.596	-15.3696	-17.5281	-21.7656	-9.42257	-13.1355	-11.7455	-9.34195	-6.59195	-8.00134	-7.22524	-5.91877	-18.5574	-18.5928	-16.7068	-14.6946
5	mia5.2m3	10	-3.32333	5.14381	-7.89627	0.207783	-23.0702	-13.9536	-24.9386	-18.4125	-9.95208	-4.04829	-8.26088	-4.51431	-5.0036	4.57346	-12.7484	-3.07215	-20.3772	-9.02884	-23.4124	-9.56512
5	mia5.11m3	19	-2.83978	-2.49697	-4.97379	-4.698	-23.2976	-24.2908	-25.2233	-27.1724	1.84368	-1.36531	-4.35298	-1.72656	-11.8076	-7.14332	-13.2204	-11.4056	-24.9331	-19.7979	-24.9472	-24.5227
5	mia5.14m1	19	-26.1268	-5.89382	-17.2766	-12.7306	-30.6242	-6.06794	-31.1344	-17.6207	-25.849	-6.56131	-17.8957	-13.0949	-25.3868	-5.73901	-20.4758	-12.7348	-33.0223	-9.59234	-25.0145	-12.8337
5	mia5.14m3	19	-21.0435	-21.5272	-20.3856	-15.2175	-33.5774	-29.3613	-28.3967	-24.4085	-12.1558	-10.2708	-12.981	-9.27057	-27.1232	-23.6515	-24.0566	-20.3024	-16.8605	-11.695	-9.9394	-4.96631
5	mia5.3m3	19	-5.51717	-3.10306	-0.784616	-2.39759	-24.754	-14.8481	-12.1779	-11.6321	-6.90992	-7.40117	-6.18567	-1.72897	-7.31358	-4.59908	-5.18353	-4.57266	-11.9115	-9.90841	-6.04484	-2.19072
5	mia5.3m4	19	-14.3017	-5.93737	-14.6311	-3.16646	-19.6063	-23.3058	-24.6029	-17.1054	-9.0226	-7.45076	-9.49553	-6.50033	-14.0644	-5.97618	-18.1293	-11.552	-22.8354	-19.7705	-35.4519	-17.5787
5	mia5.3m5	19	-14.1527	-11.4389	-16.4842	-7.43887	-29.2249	-24.4092	-41.7379	-17.5271	-9.47338	-6.40872	-12.2472	-3.09894	-17.3192	-14.1312	-21.2937	-7.84732	-26.5577	-25.5956	-38.4204	-14.8141
5	mia5.3m7	19	-10.5843	-7.44666	-10.7584	-13.1902	-28.9745	-14.5579	-19.6393	-24.4088	-9.83525	-4.73802	-11.1346	-7.06252	-11.9893	-10.9158	-18.3771	-8.2772	-27.1022	-13.8138	-20.3307	-21.0067

## Sheet: n85
Imputation_	Subject	GD	N85_LAC_HIGH_DEV	N85_LAC_LOW_DEV	N85_LAC_HIGH_CON	N85_LAC_LOW_CON	N85_LFC_HIGH_DEV	N85_LFC_LOW_DEV	N85_LFC_HIGH_CON	N85_LFC_LOW_CON	N85_LML_HIGH_DEV	N85_LML_LOW_DEV	N85_LML_HIGH_CON	N85_LML_LOW_CON	N85_RAC_HIGH_DEV	N85_RAC_LOW_DEV	N85_RAC_HIGH_CON	N85_RAC_LOW_CON	N85_RFC_HIGH_DEV	N85_RFC_LOW_DEV	N85_RFC_HIGH_CON	N85_RFC_LOW_CON
0	mia3.2m3	10	-19.7462	-21.2074	-17.0455	-18.9879	-24.6962	-13.2373	-15.3163	-13.3022					-12.2679	-9.16392	-7.74822	-8.62156
0	mia5.10m1	10	-19.4258	-8.63792	-18.7796	-8.00284	-13.0134	-17.2628	-15.9104	-9.81584	-11.2028	-10.4849	-14.6951	-8.01714	-12.9931	-9.60189	-15.0887	-8.43698	-14.6601	-13.9924	-14.8658	-11.8032
0	mia5.10m2	10					-20.6125	-9.34622	-33.8196	-12.5379									-21.9591	-6.67368	-33.5012	-13.1394
0	mia5.10m3	10	-7.94634	-1.96343	-5.66539	-7.19061	-9.43418	-10.2214	-5.57121	-7.61085	-10.7035	0.518238	-6.90258	-12.0054	-15.1846	-10.7107	-12.8627	-16.4696	-10.8086	-11.8406	-6.96978	-6.57291
0	mia5.13m1	10					-23.4225	-7.66241	-14.9215	-11.4267	-2.37759	-3.41381	-9.85754	-13.8398					-20.6812	-7.16535	-15.2843	-10.9713
0	mia5.2m1	10	-1.29881	-2.48542	-8.92152	3.65364	-5.80928	1.7928	-8.42593	-4.27838	-2.8132	-6.34777	-7.24746	-3.54843	-3.54327	-6.39548	-10.5446	-2.37561	-5.64263	-6.62398	-15.8905	-2.95394
0	mia5.2m2	10	-3.71665	-2.19386	-7.10792	-5.1559	-8.44926	1.39424	-8.06242	-11.3018	-5.80496	-2.77436	-6.98927	-8.61614	-4.5353	-3.70948	-6.88546	-5.39948	-8.82813	0.0089765	-6.01017	-10.2057
0	mia5.2m3	10	-8.0177	-1.71223	-9.08586	-3.42789									-3.64225	0.166269	-12.573	-4.43751	-12.7986	-9.39124	-18.4461	-2.78834
0	mia5.11m3	19	-1.61751	-3.12275	-2.09831	-4.72424	-7.4477	-10.9063	-7.1962	-12.596	4.38706	-3.18614	-0.622238	-1.79665	-7.40908	-4.04203	-6.13353	-7.8371	-11.4904	-8.1171	-6.9763	-11.0781
0	mia5.14m1	19	-9.41831	-7.21555	-8.79125	-10.7443	-18.0453	-1.6896	-20.7366	-15.2229	-9.04088	-8.1527	-9.19215	-10.472	-11.1666	-10.1742	-10.0321	-9.10868	-23.898	-3.94433	-17.7478	-10.1982
0	mia5.14m3	19	-19.151	-12.6395	-13.0612	-5.60441	-14.468	-16.7332	-16.9125	-8.31603					-22.1185	-16.6113	-18.2578	-10.0585	-3.9905	-1.9054	-3.14087	5.63195
0	mia5.3m3	19	-7.15602	-2.69811	-4.57472	-3.49376	-20.063	-10.8253	-7.85348	-14.1748	-6.22557	-6.68145	-7.97529	-2.76742	-7.88706	-2.55674	-9.48956	-5.17942	-12.9792	-10.3697	-6.95291	-9.19748
0	mia5.3m4	19					-6.17668	-12.1744	-3.32223	-6.99845									-9.91596	-14.7431	-6.87938	-6.423
0	mia5.3m5	19	-4.30286	-5.30503	-11.6347	-3.56535	-11.6554	-2.78186	-21.0886	-4.26869	-3.2051	-5.88759	-8.14838	-3.37676	-7.20758	-7.47173	-13.423	-4.23832	-12.604	-6.90199	-27.1264	-4.97888
0	mia5.3m7	19	-4.92438	-4.30858	-9.52938	-10.027	-19.2947	-6.82038	-16.8913	-17.4906									-19.2669	-7.94788	-19.6957	-16.7641
1	mia3.2m3	10	-19.7462	-21.2074	-17.0455	-18.9879	-24.6962	-13.2373	-15.3163	-13.3022	-3.80881	-5.3379	-5.61692	-7.31632	-12.2679	-9.16392	-7.74822	-8.62156	-15.4164	-7.49516	-18.1194	-10.4104
1	mia5.10m1	10	-19.4258	-8.63792	-18.7796	-8.00284	-13.0134	-17.2628	-15.9104	-9.81584	-11.2028	-10.4849	-14.6951	-8.01714	-12.9931	-9.60189	-15.0887	-8.43698	-14.6601	-13.9924	-14.8658	-11.8032
1	mia5.10m2	10	-10.3299	-4.36077	-7.12307	-4.5899	-20.6125	-9.34622	-33.8196	-12.5379	-8.18284	-6.46727	-9.30242	-8.34062	-9.63497	-5.79504	-6.79332	-6.84973	-21.9591	-6.67368	-33.5012	-13.1394
1	mia5.10m3	10	-7.94634	-1.96343	-5.66539	-7.19061	-9.43418	-10.2214	-5.57121	-7.61085	-10.7035	0.518238	-6.90258	-12.0054	-15.1846	-10.7107	-12.8627	-16.4696	-10.8086	-11.8406	-6.96978	-6.57291
1	mia5.13m1	10	-6.96209	-9.76934	-8.9916	-7.18536	-23.4225	-7.66241	-14.9215	-11.4267	-2.37759	-3.41381	-9.85754	-13.8398	-11.8365	-6.75548	-11.6311	-5.87601	-20.6812	-7.16535	-15.2843	-10.9713
1	mia5.2m1	10	-1.29881	-2.48542	-8.92152	3.65364	-5.80928	1.7928	-8.42593	-4.27838	-2.8132	-6.34777	-7.24746	-3.54843	-3.54327	-6.39548	-10.5446	-2.37561	-5.64263	-6.62398	-15.8905	-2.95394
1	mia5.2m2	10	-3.71665	-2.19386	-7.10792	-5.1559	-8.44926	1.39424	-8.06242	-11.3018	-5.80496	-2.77436	-6.98927	-8.61614	-4.5353	-3.70948	-6.88546	-5.39948	-8.82813	0.0089765	-6.01017	-10.2057
1	mia5.2m3	10	-8.0177	-1.71223	-9.08586	-3.42789	-13.6507	-10.1287	-10.5344	-11.3752	-1.14998	-5.28487	-6.44407	-5.61825	-3.64225	0.166269	-12.573	-4.43751	-12.7986	-9.39124	-18.4461	-2.78834
1	mia5.11m3	19	-1.61751	-3.12275	-2.09831	-4.72424	-7.4477	-10.9063	-7.1962	-12.596	4.38706	-3.18614	-0.622238	-1.79665	-7.40908	-4.04203	-6.13353	-7.8371	-11.4904	-8.1171	-6.9763	-11.0781
1	mia5.14m1	19	-9.41831	-7.21555	-8.79125	-10.7443	-18.0453	-1.6896	-20.7366	-15.2229	-9.04088	-8.1527	-9.19215	-10.472	-11.1666	-10.1742	-10.0321	-9.10868	-23.898	-3.94433	-17.7478	-10.1982
1	mia5.14m3	19	-19.151	-12.6395	-13.0612	-5.60441	-14.468	-16.7332	-16.9125	-8.31603	-7.46272	-3.32998	-8.67816	-8.91429	-22.1185	-16.6113	-18.2578	-10.0585	-3.9905	-1.9054	-3.14087	5.63195
1	mia5.3m3	19	-7.15602	-2.69811	-4.57472	-3.49376	-20.063	-10.8253	-7.85348	-14.1748	-6.22557	-6.68145	-7.97529	-2.76742	-7.88706	-2.55674	-9.48956	-5.17942	-12.9792	-10.3697	-6.95291	-9.19748
1	mia5.3m4	19	-13.0952	-2.06497	-10.3219	-10.9335	-6.17668	-12.1744	-3.32223	-6.99845	-1.63822	-4.98725	-4.80263	-6.42047	-13.6738	-10.1862	-12.4802	-4.2324	-9.91596	-14.7431	-6.87938	-6.423
1	mia5.3m5	19	-4.30286	-5.30503	-11.6347	-3.56535	-11.6554	-2.78186	-21.0886	-4.26869	-3.2051	-5.88759	-8.14838	-3.37676	-7.20758	-7.47173	-13.423	-4.23832	-12.604	-6.90199	-27.1264	-4.97888
1	mia5.3m7	19	-4.92438	-4.30858	-9.52938	-10.027	-19.2947	-6.82038	-16.8913	-17.4906	-4.16694	-4.75372	-8.50211	-5.21886	-6.81016	-5.94618	-10.4838	-8.50052	-19.2669	-7.94788	-19.6957	-16.7641
2	mia3.2m3	10	-19.7462	-21.2074	-17.0455	-18.9879	-24.6962	-13.2373	-15.3163	-13.3022	-6.54208	-7.58925	-7.11042	-5.15391	-12.2679	-9.16392	-7.74822	-8.62156	-14.5633	-10.6891	-16.3475	-12.7815
2	mia5.10m1	10	-19.4258	-8.63792	-18.7796	-8.00284	-13.0134	-17.2628	-15.9104	-9.81584	-11.2028	-10.4849	-14.6951	-8.01714	-12.9931	-9.60189	-15.0887	-8.43698	-14.6601	-13.9924	-14.8658	-11.8032
2	mia5.10m2	10	-10.9007	-7.95181	-10.9024	-7.05877	-20.6125	-9.34622	-33.8196	-12.5379	-3.61467	-2.4722	-7.13998	-6.99451	-6.77866	-5.88644	-8.20175	-3.64066	-21.9591	-6.67368	-33.5012	-13.1394
2	mia5.10m3	10	-7.94634	-1.96343	-5.66539	-7.19061	-9.43418	-10.2214	-5.57121	-7.61085	-10.7035	0.518238	-6.90258	-12.0054	-15.1846	-10.7107	-12.8627	-16.4696	-10.8086	-11.8406	-6.96978	-6.57291
2	mia5.13m1	10	-6.46149	-5.85116	-11.7082	-6.75627	-23.4225	-7.66241	-14.9215	-11.4267	-2.37759	-3.41381	-9.85754	-13.8398	-8.28384	-5.78904	-9.87966	-3.51948	-20.6812	-7.16535	-15.2843	-10.9713
2	mia5.2m1	10	-1.29881	-2.48542	-8.92152	3.65364	-5.80928	1.7928	-8.42593	-4.27838	-2.8132	-6.34777	-7.24746	-3.54843	-3.54327	-6.39548	-10.5446	-2.37561	-5.64263	-6.62398	-15.8905	-2.95394
2	mia5.2m2	10	-3.71665	-2.19386	-7.10792	-5.1559	-8.44926	1.39424	-8.06242	-11.3018	-5.80496	-2.77436	-6.98927	-8.61614	-4.5353	-3.70948	-6.88546	-5.39948	-8.82813	0.0089765	-6.01017	-10.2057
2	mia5.2m3	10	-8.0177	-1.71223	-9.08586	-3.42789	-14.0038	-10.4717	-18.3985	-8.29527	-5.90831	-8.11286	-6.04896	-9.03509	-3.64225	0.166269	-12.573	-4.43751	-12.7986	-9.39124	-18.4461	-2.78834
2	mia5.11m3	19	-1.61751	-3.12275	-2.09831	-4.72424	-7.4477	-10.9063	-7.1962	-12.596	4.38706	-3.18614	-0.622238	-1.79665	-7.40908	-4.04203	-6.13353	-7.8371	-11.4904	-8.1171	-6.9763	-11.0781
2	mia5.14m1	19	-9.41831	-7.21555	-8.79125	-10.7443	-18.0453	-1.6896	-20.7366	-15.2229	-9.04088	-8.1527	-9.19215	-10.472	-11.1666	-10.1742	-10.0321	-9.10868	-23.898	-3.94433	-17.7478	-10.1982
2	mia5.14m3	19	-19.151	-12.6395	-13.0612	-5.60441	-14.468	-16.7332	-16.9125	-8.31603	-7.15828	-6.54738	-5.62632	-4.92646	-22.1185	-16.6113	-18.2578	-10.0585	-3.9905	-1.9054	-3.14087	5.63195
2	mia5.3m3	19	-7.15602	-2.69811	-4.57472	-3.49376	-20.063	-10.8253	-7.85348	-14.1748	-6.22557	-6.68145	-7.97529	-2.76742	-7.88706	-2.55674	-9.48956	-5.17942	-12.9792	-10.3697	-6.95291	-9.19748
2	mia5.3m4	19	-11.5598	-1.71223	-8.71542	-5.40119	-6.17668	-12.1744	-3.32223	-6.99845	-1.73506	-4.7313	-5.82997	-6.92313	-10.3643	-6.59438	-14.8489	-10.1582	-9.91596	-14.7431	-6.87938	-6.423
2	mia5.3m5	19	-4.30286	-5.30503	-11.6347	-3.56535	-11.6554	-2.78186	-21.0886	-4.26869	-3.2051	-5.88759	-8.14838	-3.37676	-7.20758	-7.47173	-13.423	-4.23832	-12.604	-6.90199	-27.1264	-4.97888
2	mia5.3m7	19	-4.92438	-4.30858	-9.52938	-10.027	-19.2947	-6.82038	-16.8913	-17.4906	-4.80184	-4.54557	-9.33128	-4.2903	-8.61812	-7.44142	-11.5811	-8.26994	-19.2669	-7.94788	-19.6957	-16.7641
3	mia3.2m3	10	-19.7462	-21.2074	-17.0455	-18.9879	-24.6962	-13.2373	-15.3163	-13.3022	-5.1838	-8.97916	-8.29475	-11.2658	-12.2679	-9.16392	-7.74822	-8.62156	-11.0564	-7.86549	-18.0862	-6.41593
3	mia5.10m1	10	-19.4258	-8.63792	-18.7796	-8.00284	-13.0134	-17.2628	-15.9104	-9.81584	-11.2028	-10.4849	-14.6951	-8.01714	-12.9931	-9.60189	-15.0887	-8.43698	-14.6601	-13.9924	-14.8658	-11.8032
3	mia5.10m2	10	-10.9755	-6.64819	-10.4995	-4.01829	-20.6125	-9.34622	-33.8196	-12.5379	-5.08334	-6.31606	-7.41361	-10.8539	-7.57576	-3.42795	-10.2037	-9.51243	-21.9591	-6.67368	-33.5012	-13.1394
3	mia5.10m3	10	-7.94634	-1.96343	-5.66539	-7.19061	-9.43418	-10.2214	-5.57121	-7.61085	-10.7035	0.518238	-6.90258	-12.0054	-15.1846	-10.7107	-12.8627	-16.4696	-10.8086	-11.8406	-6.96978	-6.57291
3	mia5.13m1	10	-5.69211	-8.92518	-10.0378	-8.82026	-23.4225	-7.66241	-14.9215	-11.4267	-2.37759	-3.41381	-9.85754	-13.8398	-13.6614	-4.62296	-15.2661	-8.3836	-20.6812	-7.16535	-15.2843	-10.9713
3	mia5.2m1	10	-1.29881	-2.48542	-8.92152	3.65364	-5.80928	1.7928	-8.42593	-4.27838	-2.8132	-6.34777	-7.24746	-3.54843	-3.54327	-6.39548	-10.5446	-2.37561	-5.64263	-6.62398	-15.8905	-2.95394
3	mia5.2m2	10	-3.71665	-2.19386	-7.10792	-5.1559	-8.44926	1.39424	-8.06242	-11.3018	-5.80496	-2.77436	-6.98927	-8.61614	-4.5353	-3.70948	-6.88546	-5.39948	-8.82813	0.0089765	-6.01017	-10.2057
3	mia5.2m3	10	-8.0177	-1.71223	-9.08586	-3.42789	-16.7227	-16.6362	-14.8778	-11.3023	-2.29472	-2.39931	-7.4781	-2.69821	-3.64225	0.166269	-12.573	-4.43751	-12.7986	-9.39124	-18.4461	-2.78834
3	mia5.11m3	19	-1.61751	-3.12275	-2.09831	-4.72424	-7.4477	-10.9063	-7.1962	-12.596	4.38706	-3.18614	-0.622238	-1.79665	-7.40908	-4.04203	-6.13353	-7.8371	-11.4904	-8.1171	-6.9763	-11.0781
3	mia5.14m1	19	-9.41831	-7.21555	-8.79125	-10.7443	-18.0453	-1.6896	-20.7366	-15.2229	-9.04088	-8.1527	-9.19215	-10.472	-11.1666	-10.1742	-10.0321	-9.10868	-23.898	-3.94433	-17.7478	-10.1982
3	mia5.14m3	19	-19.151	-12.6395	-13.0612	-5.60441	-14.468	-16.7332	-16.9125	-8.31603	-6.63796	-4.41276	-8.03211	-3.93679	-22.1185	-16.6113	-18.2578	-10.0585	-3.9905	-1.9054	-3.14087	5.63195
3	mia5.3m3	19	-7.15602	-2.69811	-4.57472	-3.49376	-20.063	-10.8253	-7.85348	-14.1748	-6.22557	-6.68145	-7.97529	-2.76742	-7.88706	-2.55674	-9.48956	-5.17942	-12.9792	-10.3697	-6.95291	-9.19748
3	mia5.3m4	19	-6.46371	-6.2577	-5.52522	-3.48035	-6.17668	-12.1744	-3.32223	-6.99845	-0.861452	-5.55417	-11.9355	-4.22024	-9.13972	-5.15302	-9.23968	-6.41312	-9.91596	-14.7431	-6.87938	-6.423
3	mia5.3m5	19	-4.30286	-5.30503	-11.6347	-3.56535	-11.6554	-2.78186	-21.0886	-4.26869	-3.2051	-5.88759	-8.14838	-3.37676	-7.20758	-7.47173	-13.423	-4.23832	-12.604	-6.90199	-27.1264	-4.97888
3	mia5.3m7	19	-4.92438	-4.30858	-9.52938	-10.027	-19.2947	-6.82038	-16.8913	-17.4906	-3.42649	-3.20162	-6.8125	-5.56962	-8.34176	-4.99944	-9.04955	-7.55114	-19.2669	-7.94788	-19.6957	-16.7641
4	mia3.2m3	10	-19.7462	-21.2074	-17.0455	-18.9879	-24.6962	-13.2373	-15.3163	-13.3022	-4.94031	-6.77652	-9.10571	-7.60376	-12.2679	-9.16392	-7.74822	-8.62156	-10.8518	-8.59419	-12.3467	-9.20504
4	mia5.10m1	10	-19.4258	-8.63792	-18.7796	-8.00284	-13.0134	-17.2628	-15.9104	-9.81584	-11.2028	-10.4849	-14.6951	-8.01714	-12.9931	-9.60189	-15.0887	-8.43698	-14.6601	-13.9924	-14.8658	-11.8032
4	mia5.10m2	10	-9.8373	-9.01403	-12.6307	-5.32246	-20.6125	-9.34622	-33.8196	-12.5379	-4.97839	-6.23035	-9.02838	-5.84596	-14.2251	-8.50862	-10.1705	-6.00908	-21.9591	-6.67368	-33.5012	-13.1394
4	mia5.10m3	10	-7.94634	-1.96343	-5.66539	-7.19061	-9.43418	-10.2214	-5.57121	-7.61085	-10.7035	0.518238	-6.90258	-12.0054	-15.1846	-10.7107	-12.8627	-16.4696	-10.8086	-11.8406	-6.96978	-6.57291
4	mia5.13m1	10	-7.81818	-5.24252	-11.1332	-8.82515	-23.4225	-7.66241	-14.9215	-11.4267	-2.37759	-3.41381	-9.85754	-13.8398	-8.89631	-7.8215	-8.82526	-7.17706	-20.6812	-7.16535	-15.2843	-10.9713
4	mia5.2m1	10	-1.29881	-2.48542	-8.92152	3.65364	-5.80928	1.7928	-8.42593	-4.27838	-2.8132	-6.34777	-7.24746	-3.54843	-3.54327	-6.39548	-10.5446	-2.37561	-5.64263	-6.62398	-15.8905	-2.95394
4	mia5.2m2	10	-3.71665	-2.19386	-7.10792	-5.1559	-8.44926	1.39424	-8.06242	-11.3018	-5.80496	-2.77436	-6.98927	-8.61614	-4.5353	-3.70948	-6.88546	-5.39948	-8.82813	0.0089765	-6.01017	-10.2057
4	mia5.2m3	10	-8.0177	-1.71223	-9.08586	-3.42789	-12.042	-6.78465	-13.9631	-10.6404	-9.37908	-2.52959	-11.9047	-7.87231	-3.64225	0.166269	-12.573	-4.43751	-12.7986	-9.39124	-18.4461	-2.78834
4	mia5.11m3	19	-1.61751	-3.12275	-2.09831	-4.72424	-7.4477	-10.9063	-7.1962	-12.596	4.38706	-3.18614	-0.622238	-1.79665	-7.40908	-4.04203	-6.13353	-7.8371	-11.4904	-8.1171	-6.9763	-11.0781
4	mia5.14m1	19	-9.41831	-7.21555	-8.79125	-10.7443	-18.0453	-1.6896	-20.7366	-15.2229	-9.04088	-8.1527	-9.19215	-10.472	-11.1666	-10.1742	-10.0321	-9.10868	-23.898	-3.94433	-17.7478	-10.1982
4	mia5.14m3	19	-19.151	-12.6395	-13.0612	-5.60441	-14.468	-16.7332	-16.9125	-8.31603	-6.23655	-4.58645	-9.38258	-6.58309	-22.1185	-16.6113	-18.2578	-10.0585	-3.9905	-1.9054	-3.14087	5.63195
4	mia5.3m3	19	-7.15602	-2.69811	-4.57472	-3.49376	-20.063	-10.8253	-7.85348	-14.1748	-6.22557	-6.68145	-7.97529	-2.76742	-7.88706	-2.55674	-9.48956	-5.17942	-12.9792	-10.3697	-6.95291	-9.19748
4	mia5.3m4	19	-10.8573	-2.25204	-11.1483	-2.074	-6.17668	-12.1744	-3.32223	-6.99845	-6.60297	-3.26938	-13.2439	-6.46583	-8.71649	-8.00805	-14.0851	-4.80252	-9.91596	-14.7431	-6.87938	-6.423
4	mia5.3m5	19	-4.30286	-5.30503	-11.6347	-3.56535	-11.6554	-2.78186	-21.0886	-4.26869	-3.2051	-5.88759	-8.14838	-3.37676	-7.20758	-7.47173	-13.423	-4.23832	-12.604	-6.90199	-27.1264	-4.97888
4	mia5.3m7	19	-4.92438	-4.30858	-9.52938	-10.027	-19.2947	-6.82038	-16.8913	-17.4906	-4.51536	-7.18889	-9.27802	-5.91939	-8.17979	-6.28464	-12.0765	-6.23422	-19.2669	-7.94788	-19.6957	-16.7641
5	mia3.2m3	10	-19.7462	-21.2074	-17.0455	-18.9879	-24.6962	-13.2373	-15.3163	-13.3022	-6.31957	-3.11713	-7.92674	-8.52918	-12.2679	-9.16392	-7.74822	-8.62156	-11.4456	-6.76249	-17.7165	-9.56523
5	mia5.10m1	10	-19.4258	-8.63792	-18.7796	-8.00284	-13.0134	-17.2628	-15.9104	-9.81584	-11.2028	-10.4849	-14.6951	-8.01714	-12.9931	-9.60189	-15.0887	-8.43698	-14.6601	-13.9924	-14.8658	-11.8032
5	mia5.10m2	10	-12.9947	-8.1884	-11.2251	-5.94272	-20.6125	-9.34622	-33.8196	-12.5379	-9.3956	-4.72769	-8.15351	-7.92308	-10.9056	-2.68493	-11.713	-4.38654	-21.9591	-6.67368	-33.5012	-13.1394
5	mia5.10m3	10	-7.94634	-1.96343	-5.66539	-7.19061	-9.43418	-10.2214	-5.57121	-7.61085	-10.7035	0.518238	-6.90258	-12.0054	-15.1846	-10.7107	-12.8627	-16.4696	-10.8086	-11.8406	-6.96978	-6.57291
5	mia5.13m1	10	-9.6523	-5.75657	-11.3563	-9.79871	-23.4225	-7.66241	-14.9215	-11.4267	-2.37759	-3.41381	-9.85754	-13.8398	-14.3678	-5.44056	-11.4365	-4.33696	-20.6812	-7.16535	-15.2843	-10.9713
5	mia5.2m1	10	-1.29881	-2.48542	-8.92152	3.65364	-5.80928	1.7928	-8.42593	-4.27838	-2.8132	-6.34777	-7.24746	-3.54843	-3.54327	-6.39548	-10.5446	-2.37561	-5.64263	-6.62398	-15.8905	-2.95394
5	mia5.2m2	10	-3.71665	-2.19386	-7.10792	-5.1559	-8.44926	1.39424	-8.06242	-11.3018	-5.80496	-2.77436	-6.98927	-8.61614	-4.5353	-3.70948	-6.88546	-5.39948	-8.82813	0.0089765	-6.01017	-10.2057
5	mia5.2m3	10	-8.0177	-1.71223	-9.08586	-3.42789	-14.8266	-12.0969	-11.3765	-9.08665	-3.26467	-5.36289	-8.47997	-6.89389	-3.64225	0.166269	-12.573	-4.43751	-12.7986	-9.39124	-18.4461	-2.78834
5	mia5.11m3	19	-1.61751	-3.12275	-2.09831	-4.72424	-7.4477	-10.9063	-7.1962	-12.596	4.38706	-3.18614	-0.622238	-1.79665	-7.40908	-4.04203	-6.13353	-7.8371	-11.4904	-8.1171	-6.9763	-11.0781
5	mia5.14m1	19	-9.41831	-7.21555	-8.79125	-10.7443	-18.0453	-1.6896	-20.7366	-15.2229	-9.04088	-8.1527	-9.19215	-10.472	-11.1666	-10.1742	-10.0321	-9.10868	-23.898	-3.94433	-17.7478	-10.1982
5	mia5.14m3	19	-19.151	-12.6395	-13.0612	-5.60441	-14.468	-16.7332	-16.9125	-8.31603	-10.5146	-5.64482	-5.31126	-8.25278	-22.1185	-16.6113	-18.2578	-10.0585	-3.9905	-1.9054	-3.14087	5.63195
5	mia5.3m3	19	-7.15602	-2.69811	-4.57472	-3.49376	-20.063	-10.8253	-7.85348	-14.1748	-6.22557	-6.68145	-7.97529	-2.76742	-7.88706	-2.55674	-9.48956	-5.17942	-12.9792	-10.3697	-6.95291	-9.19748
5	mia5.3m4	19	-7.38037	-5.54476	-8.24761	-7.67059	-6.17668	-12.1744	-3.32223	-6.99845	-9.02074	-5.82036	-7.39054	-7.96284	-10.8181	-6.17841	-10.6103	-10.0974	-9.91596	-14.7431	-6.87938	-6.423
5	mia5.3m5	19	-4.30286	-5.30503	-11.6347	-3.56535	-11.6554	-2.78186	-21.0886	-4.26869	-3.2051	-5.88759	-8.14838	-3.37676	-7.20758	-7.47173	-13.423	-4.23832	-12.604	-6.90199	-27.1264	-4.97888
5	mia5.3m7	19	-4.92438	-4.30858	-9.52938	-10.027	-19.2947	-6.82038	-16.8913	-17.4906	-6.3741	-7.68322	-7.79062	-6.6937	-11.1237	-9.00811	-12.1006	-6.34235	-19.2669	-7.94788	-19.6957	-16.7641
